# Supplementary material for: Unspecific CTL Killing Is Enhanced by High Glucose via TNF-Related Apoptosis-Inducing Ligand
Source: Front Immunol. 2022 Feb 21;13:831680. doi: 10.3389/fimmu.2022.831680 (PMC8899024; doi:10.3389/fimmu.2022.831680)
Supplement: Supplementary file 2 [file Table_1.xlsx]

## Sheet: expression
Symbol	Donor #2 HG	Donor #2 NG	Donor #5 HG	Donor #5 NG	Donor #6 HG	Donor #6 NG	Donor #3 HG	Donor #3 NG	Donor #4 HG	Donor #4 NG	Donor #1 HG	Donor #1 NG
A1BG	10.909	11.1692	10.8672	10.671	11.0535	10.9911	10.8237	10.3145	10.6995	10.3791	11.367	10.9392
A1BG-AS1	8.87938	8.62142	8.91075	9.00233	9.12529	9.0165	9.25904	8.78829	9.27033	8.88765	8.85017	8.33295
A2M-AS1	5.98478	5.76142	5.41487	5.81044	5.47895	5.50896	6.22712	6.28454	6.39438	6.84543	5.45516	5.90477
A2M-AS1	7.35934	7.34018	7.23876	7.60529	7.42832	7.62079	7.81321	7.99503	8.17677	8.18959	7.44894	7.48445
A4GALT	9.59505	9.58988	9.14608	9.10873	8.76181	8.7289	7.30924	7.19142	7.05568	7.46621	7.04525	7.7056
AAAS	10.3318	10.5137	10.5298	10.5038	10.6486	10.9233	10.454	10.7982	10.6271	10.7722	10.8195	10.8062
AACS	5.76916	5.04235	6.06508	5.59852	5.94728	5.09607	6.4439	6.17233	6.56725	5.97717	6.06239	5.77904
AACS	9.6449	9.2134	9.85933	9.47851	9.76969	9.44802	9.87158	9.79958	10.035	9.65455	10.1142	9.30348
AADACL2-AS1	5.14615	5.32024	5.36469	5.75698	5.81365	5.83803	5.54288	4.84524	4.75685	5.64612	4.93837	5.34855
AADACL3	7.42622	7.26557	7.37427	7.51566	7.57865	7.43858	7.19881	7.19142	7.14354	7.30316	7.22596	7.184
AAED1	8.9908	8.69956	9.56112	9.3536	8.97595	8.51683	8.25815	7.98534	8.88314	8.69332	9.12136	8.44655
AAGAB	11.1787	10.9756	11.3926	11.2838	11.2063	11.2843	11.5292	12.3215	11.9493	12.0128	11.0017	11.8356
AAK1	5.63285	5.55827	4.95202	5.15967	5.1563	5.14785	5.28984	5.33967	4.89053	4.96363	5.63527	5.39786
AAK1	8.98867	9.19177	9.04751	8.98132	8.56206	8.37737	9.17174	8.74363	8.69608	8.301	8.26129	8.2334
AAK1	8.28519	8.66584	9.31674	9.61853	8.33555	8.59594	8.58831	8.73624	8.58854	8.65804	9.01436	8.71523
AAK1	7.94419	8.17324	7.85458	7.99574	7.82718	7.98178	7.78787	7.79547	7.80356	7.74592	7.77846	7.70185
AAK1	5.75698	5.96759	5.70607	5.45242	5.6401	5.54803	5.58105	5.19292	5.65449	5.34116	5.9375	5.67817
AAK1	12.8587	13.0894	13.0821	12.9632	12.8812	12.7139	13.4734	12.9688	13.0271	12.7839	13.2177	13.2188
AAMDC	9.54973	9.29566	9.56016	9.58017	9.30913	9.02386	10.0712	9.92255	9.98212	9.80416	9.71216	9.77838
AAMP	9.6553	9.62181	9.87055	9.78708	9.99246	10.0853	10.3738	10.5098	10.5227	10.4296	9.90036	10.3668
AANAT	5.26034	5.72778	4.56448	4.84733	4.9364	4.75016	4.87832	4.77672	4.95008	4.71855	5.09782	5.0203
AAR2	11.3535	11.3136	11.5553	11.5038	11.3788	11.547	11.5702	11.5466	11.645	11.6513	11.7073	11.5531
AARD	4.66742	4.52325	5.21251	4.95396	4.89053	4.70708	5.1962	4.97131	5.04053	4.63392	4.8263	4.82841
AARS	9.89045	10.4468	9.76255	10.1774	9.64539	10.139	9.89513	10.1332	9.77148	9.95987	10.1001	10.8519
AARS2	11.1993	11.329	11.1271	11.3326	11.0682	11.4921	11.7012	11.5591	11.5276	11.5995	11.2569	11.3501
AASDH	7.40687	6.80084	7.22997	7.09578	7.15181	7.44739	7.23736	7.44566	7.26908	7.16611	7.49515	7.22516
AASDHPPT	11.6201	11.5022	11.5624	11.5548	12.0163	11.8647	11.894	11.9493	11.8779	11.9109	11.8111	11.827
AASS	5.71296	4.92853	5.36469	5.29444	5.86509	5.64251	5.28984	5.601	5.53771	5.70492	6.08515	5.58732
AATBC	6.98436	6.76757	6.97388	6.85481	7.13116	7.07543	6.70844	6.61648	6.70614	6.32334	6.73633	6.59114
AATBC	5.51423	6.02872	5.81044	5.9824	5.41768	5.97621	5.82005	6.3479	5.67111	5.70492	5.43446	6.17316
AATF	12.2242	12.3223	12.492	12.3714	12.3487	12.5369	12.4425	12.5482	12.5681	12.6502	12.7128	12.6396
AATK	9.50886	9.74339	9.71756	10.0803	9.46921	9.75582	9.27033	9.47095	9.09966	9.57095	9.11519	9.23889
ABAT	8.73257	9.90901	9.24217	9.7688	9.12028	9.53583	8.97105	9.18605	9.17174	9.24683	8.82865	9.13799
ABCA1	4.8071	4.64357	5.36469	4.66742	4.97705	4.75016	5.11873	4.91265	5.31119	5.45516	6.76757	6.34273
ABCA10	5.94728	6.356	5.54803	5.82005	5.47895	6.04883	5.04418	5.33967	5.14446	4.92853	4.79848	5.69567
ABCA11P	6.99099	7.77585	6.58113	6.86773	6.88258	6.91433	6.73746	6.74645	6.6876	6.54682	6.18808	6.71074
ABCA12	3.49121	4.01078	4.87422	4.84733	3.66714	3.68126	5.94728	5.49436	4.79416	5.10832	4.11506	3.50716
ABCA2	5.68811	5.22059	5.69335	6.01298	5.31119	5.45379	5.90276	5.89318	5.67111	5.54288	5.86406	5.39786
ABCA2	4.9305	4.83053	4.80924	4.8824	4.97705	4.70708	5.07125	4.70938	5.04053	5.16135	4.58466	4.76129
ABCA3	7.27705	7.42202	7.7979	7.87751	7.39621	7.25084	7.72363	7.61774	7.69751	7.53232	7.08187	6.94831
ABCA5	8.22438	8.65521	8.08035	8.54728	7.92874	8.24711	8.41466	8.46299	8.43174	8.46214	8.72932	8.49384
ABCA7	7.19881	6.89703	6.93609	7.06559	7.27491	7.14503	7.95223	7.81615	7.74956	7.57519	7.25222	7.35641
ABCA9	13.9137	14.0046	13.6581	13.796	13.6086	13.3676	13.1549	13.2524	13.3263	13.3882	13.4978	13.5887
ABCB1	6.76259	6.3735	6.1471	5.38497	6.58677	5.66756	6.0988	6.11277	6.54682	6.32334	5.86406	6.03056
ABCB1	7.82506	7.40261	7.50047	7.08874	7.84963	7.42587	7.42762	6.77032	7.75513	7.11108	7.65042	7.09886
ABCB10	9.19495	8.96457	9.1673	9.08502	9.44112	9.24336	8.64834	8.70907	8.40441	8.50455	8.46708	8.42257
ABCB10	11.6094	11.55	11.6	11.5029	11.8422	11.7889	11.4905	11.5502	11.3046	11.3256	11.2976	11.2527
ABCB6	11.0219	10.7514	10.8943	10.8863	10.7986	10.8217	10.8259	10.9113	11.0518	10.9449	11.0522	11.2326
ABCB7	11.4494	11.7042	11.0394	11.2957	11.0599	11.1921	10.8755	11.1021	10.8903	11.152	11.1027	11.3076
ABCB8	6.3829	5.88507	6.66052	6.39937	6.0167	6.55579	6.40506	6.46684	6.46888	6.92178	6.37857	6.1386
ABCB8	8.66332	8.81109	9.34072	9.43414	9.1799	9.16923	9.71452	9.4273	9.39298	9.13986	8.64916	8.37339
ABCB9	6.76259	6.3908	6.89071	6.27681	7.03932	6.61954	6.17316	6.0988	6.33008	6.09968	5.8947	5.98478
ABCC1	9.53186	9.56692	9.98956	9.98847	9.84901	9.80039	10.0015	10.0384	10.0217	10.1056	10.0315	10.1635
ABCC10	7.00065	6.79597	7.0723	6.88054	7.17737	7.10105	6.62259	6.50705	6.53843	6.92821	6.60664	6.65098
ABCC10	7.51402	7.32451	7.47839	7.49997	7.55039	7.74045	7.23736	7.45802	7.28227	7.44566	7.00907	7.33646
ABCC10	6.52054	6.32896	6.61648	6.74308	6.33679	6.6876	6.31279	6.40079	6.16983	6.38001	6.03515	6.1386
ABCC2	6.28454	7.58961	6.48172	7.13009	7.10258	7.17779	6.21746	6.60046	6.76757	6.87646	6.98531	6.49044
ABCC4	5.76916	5.46472	5.75587	5.76916	6.0988	5.58231	5.88557	5.95117	6.09353	5.89217	6.06239	5.50631
ABCC5	10.1214	9.99555	10.2866	10.673	10.4978	10.7782	10.5165	10.6856	10.4758	10.5795	10.3382	9.98998
ABCC5	9.40681	8.99528	9.10393	9.10873	9.2659	9.25531	9.5017	9.55741	9.49364	9.48963	9.89415	9.18847
ABCC5	6.38937	6.22028	6.75148	7.13822	6.60664	6.8003	6.8993	6.64439	6.28993	6.84543	6.53228	6.2126
ABCC5-AS1	7.48277	7.51188	7.70502	8.03133	7.52613	7.56045	7.79113	7.92404	7.81415	7.84781	8.00349	8.05379
ABCC6	5.54803	5.94971	5.73062	5.64371	5.35738	5.58231	5.37631	4.77672	5.31119	6.46378	5.24616	4.79848
ABCC6	5.22943	5.05507	4.99035	4.8824	4.73895	4.8263	4.84942	4.55939	4.98086	4.82841	4.70016	4.62176
ABCC6	4.56702	4.22844	4.29119	4.98086	5.08371	4.8263	5.04418	4.3395	3.94595	4.99035	4.99601	4.30342
ABCD1	4.76129	4.56702	4.71168	4.76129	4.8071	4.87217	4.31856	3.9342	4.8263	4.79848	4.66268	4.79848
ABCD1	6.58926	6.4086	6.35306	5.58356	6.46412	5.8485	5.93456	6.0278	6.5287	5.92766	6.68643	6.08382
ABCD2	5.53642	5.09255	5.90276	5.30816	5.43377	5.74246	6.22712	5.96807	6.19137	5.90977	6.58989	6.60046
ABCD3	8.73017	7.52189	9.02351	7.9026	9.08158	8.32191	7.97665	7.3971	7.70847	7.22717	9.06248	8.02511
ABCD3	7.32076	5.85058	7.59304	6.79191	7.79547	6.94734	6.9734	6.41354	6.42618	6.37133	7.74704	6.65098
ABCD4	10.9996	10.7675	10.6513	10.5435	10.6112	10.7023	10.3681	10.3683	10.4918	10.3984	10.6283	10.4003
ABCE1	11.571	11.2601	11.7806	11.7015	11.9899	11.9189	12.0789	11.9262	12.0764	11.9427	12.1398	11.6094
ABCE1	10.7145	10.5586	10.6836	10.6901	11.1009	10.9996	10.8797	10.7996	10.8561	10.7525	10.6005	10.6494
ABCF1	12.638	12.3199	12.867	12.8315	12.8965	12.9735	12.7375	12.8223	12.9449	12.8307	12.7421	12.5658
ABCF2	10.331	10.1961	10.3961	10.4582	10.7054	10.9043	10.4756	10.6073	10.444	10.397	10.406	10.5984
ABCF3	11.0761	10.9203	10.807	10.7327	10.8725	11.047	11.7113	11.7796	11.7813	11.7573	11.448	11.7496
ABCG1	8.03935	8.80411	8.7887	8.39033	8.65477	8.54124	8.56905	8.42415	8.67314	8.42248	9.08324	9.45111
ABCG2	5.86921	5.38641	5.53577	5.48231	4.62176	4.47811	4.27885	4.67214	5.59852	5.27439	5.29291	5.34855
ABCG5	4.54916	4.56702	4.66978	4.84733	5.47895	5.2572	5.09431	5.58105	5.52079	4.99035	5.74918	5.79537
ABHD1	5.52993	5.46472	6.04883	6.02457	5.35738	5.38353	5.54288	5.68402	5.74021	5.58606	6.31506	5.93652
ABHD11	8.0414	7.44566	7.99114	7.62079	8.20241	8.02095	7.60467	7.64562	7.94931	7.7543	7.70127	7.64217
ABHD11	10.7904	9.95304	11.0416	10.6657	10.9371	10.7453	11.0032	10.7098	10.9092	10.6709	10.9015	10.2791
ABHD11	8.12517	7.22596	7.81241	7.69432	7.8958	7.87008	7.60467	7.54364	7.83418	7.81054	7.86002	7.52646
ABHD11-AS1	4.71168	5.30055	4.76129	4.76129	4.70938	4.22522	4.17619	4.47271	4.54659	4.46456	4.47271	4.79848
ABHD12	7.40226	7.1682	7.42937	7.51566	7.69432	7.58054	7.64051	7.5232	7.92849	7.67622	7.38006	7.81589
ABHD13	5.51423	5.1563	5.60965	5.3367	5.56082	5.28984	5.63648	5.66401	5.53771	5.41487	5.50896	5.04963
ABHD14A	12.0059	12.2594	11.9961	12.1384	11.768	12.0993	12.0047	12.0724	12.1377	12.1772	11.9451	12.39
ABHD14A	12.2422	12.4737	12.2536	12.2946	11.9724	12.3403	12.231	12.3042	12.3787	12.4134	12.1682	12.5917
ABHD14B	9.59703	9.56219	9.64745	9.6314	9.56088	9.8719	9.77072	10.1607	9.739	9.85632	9.90105	10.0735
ABHD15	8.56928	8.71079	9.12066	8.98429	8.9256	8.85945	8.49267	8.19514	8.4703	8.50265	8.36721	8.34889
ABHD17A	9.43488	8.92381	9.48963	9.15996	9.31523	9.09944	9.7166	9.56731	9.81103	9.67965	10.0009	9.53129
ABHD17A	9.93553	9.2676	9.77735	9.32604	9.7508	9.52812	9.6147	9.52682	9.84548	9.52726	9.90864	9.58847
ABHD17A	11.308	10.8147	11.2362	10.9397	11.0571	10.9893	11.2465	10.9947	11.3068	11.0134	11.5005	11.0411
ABHD17B	11.8091	11.5421	11.7119	11.3284	11.8521	11.7131	11.6031	11.4334	11.4347	11.3112	11.8449	11.7024
ABHD17B	7.47738	7.09578	7.31963	7.2593	7.91859	7.40226	7.52385	7.5595	7.64802	7.48579	7.86002	7.6721
ABHD17C	6.82383	6.21179	7.03474	7.00697	6.6876	6.66763	7.2644	7.02092	7.83786	7.78733	7.10411	6.56725
ABHD2	6.72103	6.32896	7.15308	6.98673	7.49315	6.59176	6.88411	6.60664	6.82171	6.50705	6.73633	6.38685
ABHD3	8.82878	8.53152	9.11156	8.8183	9.3267	8.7392	9.36576	9.09824	9.4085	9.05165	9.36129	8.94622
ABHD4	8.37999	8.40972	7.77022	7.37028	7.9312	7.73213	8.48949	8.19268	8.40121	8.26657	8.32865	8.19268
ABHD5	10.5006	11.0508	10.7645	10.8066	10.7654	10.9733	10.6891	10.9153	10.9048	10.9871	10.7593	11.0153
ABHD6	9.93442	9.18031	9.73812	9.65112	10.0132	9.72564	9.99794	9.55594	9.38747	8.93944	9.59758	9.1829
ABHD8	10.651	10.0815	10.7226	10.1237	10.6165	10.3934	11.0221	10.3311	10.6733	10.1782	11.0889	10.1836
ABI1	9.18708	9.25875	9.33993	9.13586	9.21653	9.03993	9.19146	9.19562	9.31594	9.37959	9.64505	9.54829
ABI2	8.48329	7.81935	8.55888	8.18278	8.64406	8.19206	8.8072	8.14229	8.52599	7.93563	8.51552	7.69766
ABI3	11.2001	10.5008	11.0158	10.5591	10.6977	10.69	11.2262	10.9874	11.5224	11.2428	11.0224	10.6572
ABL1	5.72665	5.45379	5.63829	5.4247	5.80293	5.67817	6.2407	6.45593	6.42618	6.55515	6.82543	6.63232
ABL1	9.5866	9.43921	9.55162	9.71645	9.80902	9.85972	9.45771	9.51688	9.60971	9.57891	9.52372	9.20848
ABL2	7.61176	7.11586	7.05658	6.79706	6.87133	6.56407	6.56344	6.20039	6.36624	6.06957	6.20162	6.26981
ABL2	8.57347	8.54928	8.36484	8.24958	8.54237	8.46299	8.432	8.16258	8.47554	8.25815	8.52093	8.6266
ABL2	7.22697	7.60235	6.73887	7.13822	7.35567	7.41605	6.9734	7.5232	6.83704	7.42517	6.99147	7.95973
ABLIM1	6.80568	6.94782	5.86973	6.29988	6.00832	6.16229	5.97143	6.28454	6.35453	6.39116	6.79652	7.13009
ABLIM1	10.1791	10.4338	9.66651	9.76199	9.71366	10.0473	9.08402	9.28602	8.68707	9.00888	10.3314	10.1018
ABLIM1	13.5709	13.6642	13.085	13.3016	13.3697	13.5153	13.1511	13.0692	13.197	13.2651	14.2408	13.963
ABLIM2	4.48349	5.44278	4.78546	5.03137	4.38048	4.66505	4.62176	4.97131	4.69088	5.22059	4.93837	4.82841
ABLIM3	4.73895	4.87422	4.8515	4.92655	4.44813	4.76129	4.40905	4.62663	4.89053	4.92853	4.76129	4.30342
ABO	9.0462	9.02662	9.07111	9.00876	8.72251	8.98618	8.47774	8.64954	8.68532	8.75772	8.62721	8.45136
ABO	5.94728	6.06419	6.21665	5.92469	6.56693	6.02872	5.86921	6.01018	6.03515	6.06957	6.08515	5.93652
ABR	12.1032	12.42	12.1083	12.511	12.0775	12.2988	12.355	12.3538	12.3897	12.3887	12.2193	12.1904
ABR	6.04246	6.16983	5.93848	6.17233	5.84223	5.86096	6.42478	6.46684	6.46888	6.54682	6.1386	5.89065
ABRACL	15.4116	14.6979	15.2723	14.9772	15.2523	14.9342	15.2288	15.0337	15.4116	15.1511	15.0985	14.7789
ABT1	8.52052	8.54928	8.52697	7.96407	9.09258	8.7361	8.50596	8.21379	8.55968	8.41431	8.75571	8.53071
ABTB1	9.23301	9.34604	9.19818	9.19238	8.85076	8.90179	9.36143	9.23799	9.37412	9.29996	9.64505	9.73498
ABTB1	8.03248	8.04323	7.92094	7.95247	7.84742	8.14208	8.37384	8.45873	8.40121	8.21551	8.49384	8.607
ABTB2	8.51256	9.6225	10.2362	10.1541	10.2938	10.8107	11.1838	11.2969	10.9469	10.9843	8.68027	10.0488
ACAA1	4.89053	5.13935	4.56448	4.78546	4.68855	4.64357	4.93837	4.97131	5.04053	4.71855	4.8515	4.30342
ACAA1	12.9166	12.824	12.8913	12.8514	12.8454	12.9909	12.7362	12.733	12.892	12.8069	12.9886	12.8471
ACAA2	12.7075	12.618	12.6468	12.463	12.6292	12.65	12.2631	12.1647	12.3003	12.2898	12.5856	12.4425
ACACA	9.47564	8.62554	9.1673	8.79778	9.14204	9.22158	8.95703	8.89978	9.08618	8.93675	9.23181	8.723
ACACA	12.8452	12.5101	13.0487	13.0005	13.1867	13.0726	13.085	12.9963	13.0706	13.0963	12.8049	12.1792
ACACB	7.1943	7.07698	7.56934	7.70962	7.81709	7.81775	7.69881	7.33311	7.184	7.363	7.41006	7.29687
ACAD10	8.59524	8.79481	8.71966	8.60901	8.45076	8.8846	8.12797	8.51945	8.38979	8.43478	8.1976	8.34889
ACAD10	6.15218	5.92469	6.1386	6.09177	6.00832	6.34124	6.4648	6.64439	6.60355	6.71074	6.00738	6.03056
ACAD11	7.71607	7.47772	7.5587	7.53232	7.6076	7.58493	7.48813	7.4878	7.24986	7.26028	7.55391	7.04024
ACAD8	6.8373	6.356	7.37427	7.15308	7.35567	7.19676	7.48813	7.42517	7.29725	7.27453	6.92203	6.62259
ACAD9	12.3047	12.1762	12.4933	12.4584	12.4448	12.5273	12.6714	13.0245	12.9358	13.1352	12.3401	13.1095
ACAD9	8.7782	8.59943	8.87625	8.92678	9.01226	9.06484	9.19557	9.59003	9.50282	9.73766	8.69775	9.37557
ACADM	10.9533	10.8151	11.0451	11.1313	11.0608	11.0078	10.919	10.9884	10.6283	10.6607	10.8101	10.847
ACADS	5.32924	5.2572	5.21251	5.3367	5.3285	4.96748	5.68636	5.19292	5.77136	5.79591	5.61701	5.93652
ACADSB	8.32144	8.0779	8.28065	7.97773	8.26344	8.18092	8.06359	8.16258	7.73029	8.03248	8.45573	8.13483
ACADSB	10.5646	10.4363	10.9158	10.7204	11.1217	10.9417	10.9055	10.6179	10.6964	10.604	10.7566	10.3637
ACADVL	13.843	13.6744	13.6699	13.8367	13.4166	13.6868	13.6785	13.7032	13.8857	13.7772	14.2691	13.8933
ACAN	5.0054	4.98467	5.2572	5.06228	4.99601	4.93837	4.62176	5.03137	4.69088	4.26329	4.51539	4.79848
ACAN	4.84942	4.64357	4.52063	4.84733	4.62176	4.64357	4.69088	4.47271	4.01822	4.55172	4.99601	4.57461
ACAP1	9.92159	9.72929	9.67932	9.72337	9.62969	9.72123	9.39047	9.53153	9.49543	9.41225	10.0315	10.2552
ACAP2	8.85147	8.81737	8.90575	8.79196	9.23341	9.21446	8.49717	8.36192	8.56857	8.48749	8.92183	8.55569
ACAP3	13.4357	13.8658	13.3104	13.4812	13.1757	13.6208	13.3296	13.75	13.4065	13.69	13.6567	13.813
ACAP3	10.6589	10.5379	10.2997	10.5225	10.1485	10.555	10.4895	10.6509	10.6679	10.7327	11.2577	10.9669
ACAT1	13.0769	12.8782	13.134	13.0456	13.1143	12.9729	12.9243	12.9354	12.9396	12.8892	12.9713	12.8411
ACAT1	10.3234	10.0117	10.3535	10.1308	10.3209	10.0406	9.87318	9.90309	9.8894	9.93011	9.71323	9.67676
ACAT1	10.4544	9.98465	10.3828	9.92734	10.1267	9.65213	10.2648	10.1045	10.2079	10.2273	9.75891	9.61715
ACAT2	13.5812	13.5234	13.8642	13.8875	13.6996	13.6165	14.1298	14.0524	14.0312	14.1128	13.849	13.6244
ACBD3	7.79289	7.91809	8.05367	7.75109	8.11133	7.86377	7.9948	7.96407	7.88032	8.14887	8.20862	8.0574
ACBD4	7.84716	7.72391	7.61804	7.71964	7.48025	7.5232	6.78402	6.92426	6.6876	6.84543	6.55131	6.59114
ACBD4	6.50573	5.51817	6.08293	5.77904	5.90677	5.9843	6.08382	6.24625	6.27487	6.34716	6.2737	6.00364
ACBD5	10.3059	10.234	10.1651	10.1347	10.0142	9.76887	10.0915	10.1251	9.89866	9.95987	9.4096	9.80701
ACBD5	7.16569	6.93609	7.26166	7.04593	7.42832	6.77032	6.56344	6.22391	6.48172	6.29835	6.29568	5.93652
ACBD6	13.2158	13.2177	13.3394	13.4929	13.2463	13.4742	13.3547	13.4677	13.3285	13.4782	13.1255	13.3032
ACBD7	9.87938	10.169	9.97793	10.0433	10.0801	10.2255	9.76511	9.80916	9.74174	9.75891	9.76037	9.82203
ACCS	7.61774	7.25813	8.35845	8.61423	8.20557	8.60291	8.81069	8.94164	7.56887	7.40084	8.4129	7.5467
ACD	13.8515	13.9045	13.9816	13.9325	13.5776	13.7298	13.5486	13.4898	13.5198	13.4459	13.7437	13.492
ACE	7.16108	7.34536	7.41605	7.38797	7.26713	7.30678	6.52218	6.77032	6.9356	7.12407	6.81158	6.67059
ACER1	5.08902	5.09255	5.08194	5.12736	4.68855	5.02122	4.93837	4.97131	4.54659	4.99035	5.24616	5.0203
ACER2	4.8071	4.26329	4.97705	5.22381	5.14105	5.05687	5.50631	4.93837	4.95008	4.76129	4.79848	4.20906
ACER2	6.02318	5.88507	5.93848	5.81044	5.73796	6.0988	5.94728	6.12229	6.19137	6.44009	6.46684	6.2126
ACER3	5.93456	5.61946	6.02872	5.72438	5.90677	5.66756	6.48642	6.22391	6.57735	6.2737	6.41707	5.92073
ACHE	6.03056	6.0988	6.38721	6.37676	6.22391	6.39901	6.02133	6.25808	6.10668	6.46378	5.98098	6.24189
ACIN1	10.5117	10.1759	10.1259	9.91332	10.0395	10.111	10.2379	10.5392	10.3245	10.4858	9.44216	9.89181
ACKR3	9.03352	8.5179	9.15733	8.91368	8.90192	8.82322	9.38729	9.54994	9.22047	9.19884	7.90523	8.32847
ACLY	11.6907	11.5308	11.7987	11.7024	11.7808	11.7583	11.783	11.9832	11.7458	11.8553	12.0617	11.8795
ACN9	11.9999	11.6512	11.8736	11.8642	12.3283	12.1398	12.2265	12.0143	12.007	11.8916	11.9714	11.8428
ACO1	8.7944	8.54631	9.44159	9.14486	9.48699	9.44159	9.626	9.51688	9.63978	9.54399	9.78176	9.25792
ACO2	13.2514	13.531	13.1639	13.3421	13.0684	13.622	13.7891	14.0159	13.7916	13.9806	13.5253	13.8265
ACO2	13.5869	13.7418	13.4294	13.6555	13.3912	13.9278	13.9885	14.29	14.0771	14.22	13.8088	14.1128
ACO2	13.136	13.4214	13.0837	13.2975	13.0816	13.5245	13.6567	13.8161	13.6962	13.8	13.2693	13.7047
ACO2	13.8093	14.0076	13.7817	13.9943	13.692	14.1287	14.245	14.3768	14.2565	14.4117	13.8857	14.2609
ACO2	13.3408	13.596	13.3032	13.5616	13.2483	13.7506	13.8508	14.2171	13.9428	14.1589	13.6819	14.0595
ACO2	13.692	13.9108	13.6996	13.8283	13.5988	14.104	14.1243	14.4004	14.1903	14.3684	13.8291	14.2147
ACO2	13.7021	13.8961	13.6064	13.7611	13.4412	14.0143	14.0382	14.3076	14.072	14.2691	13.7713	14.188
ACO2	13.7032	13.8066	13.5595	13.806	13.5234	13.9979	14.0057	14.2525	14.1276	14.2948	13.796	14.1391
ACO2	13.2897	13.5858	13.2929	13.4538	13.1933	13.7277	13.7721	13.9455	13.4188	13.9084	13.513	13.8542
ACO2	13.5101	13.5862	13.4074	13.5656	13.327	13.849	13.9898	14.1008	13.9413	14.0755	13.6227	13.9739
ACOT1	12.16	12.4307	12.1785	12.1804	11.9649	12.2602	12.5572	12.524	12.8231	12.8787	12.1999	12.3175
ACOT11	6.14456	6.73351	6.48172	6.71074	6.42688	6.84543	6.48642	7.02969	6.90933	7.19676	6.70268	6.90432
ACOT11	4.9694	4.83053	4.48349	5.06228	4.49953	4.90264	5.44278	5.47827	5.2666	5.29903	4.93837	5.62556
ACOT13	12.8437	12.6937	12.6349	12.5909	12.2901	12.3928	12.1076	12.1301	12.2103	12.3072	12.2485	12.2956
ACOT4	7.8418	8.35753	7.87546	7.97439	7.81709	7.98795	7.21387	7.19142	8.90612	9.02662	8.40112	8.37773
ACOT7	11.5749	11.4159	12.001	12.0678	11.9683	12.1144	11.6634	11.6191	11.6805	11.6298	11.6361	11.5095
ACOT8	10.1078	10.0271	9.89051	10.0336	9.80902	9.98055	9.96349	9.91382	9.87132	9.86269	9.82981	9.77072
ACOT9	10.4766	10.4346	10.1599	9.8683	10.4387	10.1641	9.79414	9.7299	9.71037	9.70242	9.63223	9.81811
ACOT9	13.0287	12.1829	12.4146	11.928	12.6465	12.088	12.1643	11.6583	12.2977	11.7906	12.4687	11.4444
ACOX1	8.75793	8.73229	9.6452	9.20568	9.59089	9.36065	10.0227	9.63997	10.0305	9.75891	9.75	9.197
ACOX3	8.9787	8.40104	8.93681	8.82865	8.72649	8.86906	8.75765	8.74713	9.00257	9.03959	8.84286	8.07924
ACOXL	4.52325	4.19928	4.89255	4.4942	4.9364	4.47811	5.92073	4.97131	5.16973	4.55172	4.30646	4.30342
ACOXL	6.95511	7.36646	8.29144	8.5142	8.21044	8.31248	9.27824	9.36704	8.43808	8.61684	7.69751	7.71106
ACP1	12.7226	12.6158	13.0018	12.7197	13.033	12.7844	13.3826	13.2043	13.379	13.3705	13.1063	12.9847
ACP1	12.1915	12.2739	12.1613	12.2308	12.2544	12.1994	12.4358	12.4956	12.5548	12.5273	12.1678	12.3519
ACP1	5.12219	4.94228	4.95202	5.56082	5.35738	5.18137	4.78546	4.91265	5.00727	4.40905	4.70016	4.86187
ACP2	6.5326	5.59106	6.23033	6.15556	6.22391	6.01902	6.73012	6.3706	6.4146	6.37133	6.16313	5.93652
ACP5	10.0695	10.0496	8.96529	8.24285	8.5472	8.26676	9.89588	9.86295	10.3137	9.98847	10.0227	11.9359
ACP6	6.16815	5.66874	6.73887	6.62411	7.32489	7.35641	7.27647	7.26244	7.53102	7.33721	7.76055	7.50047
ACPT	4.91265	4.94228	4.89255	5.17805	4.95202	4.90264	5.33372	5.24616	5.22059	5.54288	5.31421	5.19948
ACR	5.12219	5.02584	5.4261	5.79103	4.97705	4.66505	5.14954	5.16303	5.28984	5.22059	5.19784	5.4414
ACR	4.89053	5.12219	5.3367	5.56082	5.47895	5.35738	4.93837	5.68402	5.48366	5.27439	5.19784	5.39786
ACRBP	5.86096	6.41707	5.70607	5.56082	5.3285	6.04883	5.85267	6.01018	5.95699	5.7592	6.82543	6.60911
ACRC	9.84946	11.1203	10.0536	11.132	10.2061	10.4518	9.3915	9.84659	9.57348	9.55714	9.9389	10.5835
ACSBG1	5.80884	5.09255	5.12736	5.53382	5.38497	5.31723	4.27885	4.55939	4.38048	4.51012	4.8263	4.98656
ACSF2	8.09943	7.48579	7.48914	7.23437	7.63477	7.65251	7.51599	7.5232	7.74956	7.77777	8.15036	7.7629
ACSF3	10.0499	9.98554	10.1885	10.3814	9.9282	10.2796	10.239	10.3695	10.3209	10.3206	10.1125	10.0913
ACSF3	8.49833	7.96624	8.54188	8.66221	8.65782	8.57323	8.70943	8.78435	8.61469	8.58087	8.35991	8.37773
ACSL1	9.11563	8.30841	9.67591	9.24028	9.68218	9.13986	8.9921	8.69999	9.30405	8.9744	9.19048	8.25461
ACSL3	9.69931	9.50046	9.53466	9.38419	9.69848	9.51257	9.49001	9.17153	9.55977	9.47758	9.52118	8.97338
ACSL4	9.24058	8.93158	9.44725	9.26965	9.49917	9.19177	9.165	9.09417	9.20262	9.1566	9.2361	8.75529
ACSL5	12.6462	12.7994	12.7895	12.7021	13.149	13.0973	13.0436	12.9223	12.9499	12.7357	12.9348	12.7853
ACSL6	7.12665	6.71074	7.42517	7.15308	7.81709	7.67003	7.70214	7.91709	7.08165	7.20411	7.65966	7.81589
ACSL6	6.46549	6.14626	6.61648	6.17233	7.10258	6.88411	6.96645	6.70326	6.43593	6.45044	6.8739	6.60911
ACSM3	8.23957	6.9734	7.68501	7.16967	7.56491	7.25616	7.50825	7.42937	7.49947	7.45083	8.24998	7.42202
ACSM5	5.93456	5.94971	5.82165	6.46549	6.15303	5.94728	6.10929	5.7592	5.81899	6.54682	5.60224	5.67817
ACSM6	4.48349	4.52325	4.83053	4.64116	4.8071	4.70708	4.99035	4.62663	5.06048	4.96363	4.47271	4.82841
ACSS1	10.3749	10.2467	10.5911	10.5894	10.0547	9.9002	10.2195	10.0871	10.3739	10.2107	10.5825	10.569
ACSS1	10.0634	9.8616	10.3242	10.2393	9.83723	9.72968	9.99361	9.92022	10.2135	10.0726	10.3503	10.5045
ACSS1	9.93589	9.96304	10.3184	10.3166	9.77437	9.60412	9.92487	9.79322	9.80392	9.95467	10.2731	10.3471
ACSS1	10.1186	10.1541	10.6562	10.5668	9.98067	9.92239	10.0885	9.96806	10.407	10.1802	10.5386	10.6145
ACSS1	10.1029	10.1183	10.4277	10.4774	9.8533	9.86353	9.95788	9.92527	10.2202	10.128	10.428	10.5178
ACSS1	6.65844	6.28608	6.23033	6.25572	5.94728	5.86921	6.37133	6.42338	6.33008	6.49711	7.11499	6.46888
ACSS1	10.034	9.91839	10.3484	10.3641	9.80392	9.69181	9.89456	9.7963	10.1961	10.0195	10.2034	10.2185
ACSS1	10.2592	10.3148	10.5888	10.5802	10.0013	9.91712	10.1431	9.99647	10.3238	10.1552	10.5243	10.4782
ACSS1	10.4038	10.3559	10.5435	10.6025	10.0296	9.92394	10.1615	10.1332	10.3188	10.2528	10.571	10.5101
ACSS1	10.2154	9.98714	10.3574	10.367	9.8533	9.66422	10.0227	9.89948	10.0951	10.0295	10.3417	10.3225
ACSS1	10.1725	10.0634	10.4162	10.3452	9.84953	9.78647	10.1028	9.92882	10.2334	9.99461	10.3493	10.4886
ACSS2	9.06091	9.15058	8.05763	8.06224	8.24295	8.32641	7.86377	7.83786	8.12108	8.34926	9.36704	9.00993
ACTA1	3.59435	5.80293	4.48349	4.54916	3.973	4.53367	5.33372	5.4275	4.8263	5.66874	4.88036	6.26981
ACTA2	8.8137	9.09098	9.67932	9.66566	8.25628	8.15036	9.81738	9.58878	9.99423	9.77323	9.77666	9.2889
ACTA2-AS1	6.356	6.24308	6.20854	6.63716	6.77197	6.56756	5.97143	6.31657	6.34273	6.39116	6.1386	6.72103
ACTB	18.2827	18.2637	18.4321	18.4247	18.3172	18.3744	18.3744	18.3968	18.4091	18.1167	18.2494	18.1524
ACTB	13.7158	13.9126	13.8268	13.9979	13.9774	13.6837	13.5704	13.5291	13.6608	13.411	13.7445	13.7385
ACTBL2	11.2932	11.5537	11.6265	11.8396	11.1994	11.605	11.224	11.4517	11.2675	11.3813	10.9769	11.172
ACTG1	16.2538	16.5816	16.5304	16.6717	16.649	16.7648	16.5772	16.6424	16.6742	16.6524	16.3076	16.3978
ACTG1P17	5.48768	5.69219	5.63829	5.85371	5.80293	6.23033	5.1962	5.862	5.46063	5.628	5.45516	5.84327
ACTG1P20	17.215	17.2721	17.2721	17.3207	17.1587	17.1983	16.7272	16.7272	16.8321	16.8136	16.6108	16.5876
ACTG1P4	14.5759	15.1024	14.7066	15.09	14.7462	15.1685	14.5295	14.6006	14.3352	14.7542	14.1891	14.4619
ACTG2	5.63285	7.43493	5.71811	6.29988	5.70434	6.02872	5.72096	5.92172	5.00727	5.16135	5.1563	7.35641
ACTL10	8.15141	7.34277	8.20302	7.96672	8.69478	8.74622	8.51173	8.44844	8.57473	8.58087	8.54768	8.78897
ACTL6A	12.7194	12.5358	12.9698	12.8283	13.018	12.9847	13.1933	13.1926	13.2265	13.2455	13.117	12.8728
ACTL6B	5.43446	5.41487	5.11353	4.8071	5.58732	5.39929	4.81139	4.77672	4.71855	5.68461	4.70016	4.73218
ACTL7A	4.8071	4.19928	4.56448	4.45363	4.63149	5.09607	4.27885	4.97131	5.00727	3.64328	4.47271	4.73218
ACTL8	5.17639	5.09255	5.3367	5.54803	5.05868	5.15967	4.53626	5.4275	5.31119	4.71855	5.12736	5.12736
ACTL9	5.08902	4.87422	5.21251	5.03137	5.01007	5.24616	4.87832	4.91265	4.69088	4.59465	4.93837	4.86187
ACTN1	12.2851	12.3921	12.6606	12.6589	12.7099	12.6887	12.6083	12.5664	12.5644	12.4995	12.4265	12.4227
ACTN1-AS1	5.06767	4.59465	4.80924	5.00914	4.8071	4.62176	4.31856	4.51539	4.69088	5.0203	4.91265	4.92853
ACTN3	7.32282	7.20534	7.71106	7.35971	7.64232	7.35347	7.42762	7.57471	7.54186	7.173	7.06424	6.96476
ACTN4	10.4677	10.6416	10.8807	11.0407	10.489	10.8066	10.9559	11.1619	11.1003	11.0551	10.5933	10.9275
ACTR10	7.06648	6.77197	7.09578	6.50904	7.07453	7.30678	7.16695	6.81958	6.63897	6.68	7.00907	6.93609
ACTR1A	10.8552	10.2493	11.2484	10.8776	10.8682	10.6103	11.3664	11.0295	11.1563	10.6407	10.8494	10.2562
ACTR1B	10.26	10.5721	10.3503	10.5837	10.3417	10.4208	10.5435	10.8311	10.4524	10.4711	10.3176	10.5704
ACTR2	12.4307	12.7844	12.5683	12.729	12.7673	12.7359	12.5189	12.603	12.2321	12.3972	12.0963	12.4822
ACTR3	14.7706	14.742	15.0225	14.8783	15.1745	14.8421	15.1393	14.8001	14.9964	14.9108	14.902	14.8127
ACTR3	14.6779	14.6741	14.8408	14.9131	15.0225	14.9131	15.0113	14.9299	15.0238	14.9809	14.8408	14.8687
ACTR3B	9.00783	8.05864	9.35529	9.07714	9.44875	9.22349	8.93724	8.55729	8.86114	8.78829	8.75571	8.2313
ACTR3B	7.02231	6.3666	7.28997	7.13009	7.35934	7.31397	7.39442	7.16632	7.73721	7.34942	7.38006	6.88868
ACTR3B	8.84809	7.77311	9.32201	8.87458	9.29068	9.2188	8.87202	8.46069	8.80606	8.22287	8.55265	7.73637
ACTR3BP2	4.8071	4.52325	4.38048	4.8071	4.76129	4.16953	4.69088	4.87627	4.75685	4.71855	4.43985	4.57461
ACTR3BP5	7.49565	7.49781	7.2869	7.27491	7.40226	7.47856	6.81158	6.57924	6.65516	6.9865	6.4394	6.38685
ACTR3C	6.72615	6.54263	7.59771	6.77856	7.15181	6.4682	6.27176	6.35636	6.54682	6.51693	6.81158	6.25572
ACTR5	7.3833	6.94782	7.33013	7.43546	7.55231	7.5587	7.65818	7.54364	7.69113	7.53232	7.26557	6.95608
ACTR6	10.8871	10.8724	10.9332	10.9103	11.0261	10.6656	10.8418	10.8675	10.7007	10.9522	10.9582	10.9417
ACTR8	7.12665	7.12191	7.75777	7.64817	7.85354	7.73735	7.44325	7.90874	7.56887	7.74256	6.72103	7.48445
ACTRT3	5.22943	5.51817	5.93848	5.37051	6.0988	5.56082	5.63648	5.72324	5.53771	5.74021	5.86406	5.87537
ACVR1	6.65844	6.55259	6.97865	6.72274	7.26713	6.90833	7.03245	6.59114	6.78402	6.5274	6.75371	6.87287
ACVR1	8.69289	9.05877	9.09582	8.7318	9.04204	8.93466	9.4096	9.2257	9.08955	9.16793	9.20283	9.27408
ACVR1B	4.31554	4.01078	4.4343	4.25071	4.62176	4.90264	4.62176	4.47271	4.29119	4.1561	4.55172	4.30342
ACVR1C	5.41205	6.16983	5.024	5.09782	4.89053	5.46472	5.24616	5.89318	5.14446	5.66874	5.38209	6.05969
ACVR1C	7.43493	8.2147	7.00206	7.74452	7.07007	7.61804	7.53232	8.28403	7.26908	7.84781	7.60822	8.16279
ACVR2A	4.9305	5.47895	4.8515	4.99601	4.38048	4.47811	4.64837	4.91265	4.62176	5.16135	5.1563	5.98478
ACVR2B	7.23437	6.60479	6.75482	6.31958	6.72217	6.20039	7.06648	6.68468	6.96236	6.32334	7.51188	7.2597
ACY1	10.8792	11.3433	10.7659	11.1886	10.4338	11.2772	10.7405	11.1576	10.9175	11.0906	11.1535	11.3733
ACY3	4.3572	4.19928	4.66978	4.66742	4.70938	5.00165	5.35444	5.19292	5.22059	5.0203	5.1563	4.30342
ACYP1	12.6334	12.4699	11.9785	12.1692	12.5365	12.6513	12.889	12.7836	12.824	12.6165	12.4752	12.4839
ACYP2	9.1001	9.78517	9.20027	9.58863	9.6222	9.76037	9.66792	9.89301	9.8894	10.3361	9.30325	9.73159
ADA	14.2366	13.3489	13.9185	13.5494	13.3935	13.5179	13.9806	13.8319	13.6946	13.7284	14.2341	13.5209
ADAD2	6.59301	6.49844	6.31506	6.48709	6.85039	6.72103	6.52218	6.24625	7.06199	7.363	7.16841	6.73915
ADAL	9.35754	8.31513	9.17917	8.93417	8.63017	8.47909	9.0808	8.78093	9.07	8.83432	9.43874	8.49384
ADAL	6.31506	6.28608	6.32334	6.08293	6.59176	6.06508	7.24748	6.85429	7.12191	6.59051	6.48508	6.29453
ADAM10	8.9209	9.02166	8.64113	8.77792	8.93748	8.61661	8.78093	8.65477	8.93944	8.8603	8.64279	9.05877
ADAM10	9.76279	9.66362	9.50295	9.32604	9.62055	9.35855	9.70454	9.43118	9.65589	9.48498	9.37385	9.55522
ADAM11	5.21088	5.22059	5.70607	5.25405	5.73796	5.1144	4.75685	5.19292	5.14446	5.32024	5.41628	4.76129
ADAM12	5.35884	5.28984	5.27671	5.25405	5.58732	5.48231	5.24616	5.56082	5.78777	5.43446	5.45516	5.60718
ADAM12	4.89053	4.62176	4.66978	4.47271	4.84942	4.75016	3.94205	5.08902	4.8263	4.59465	3.86163	4.62176
ADAM12	5.48768	5.59106	4.46728	4.30342	5.53382	5.92815	4.75685	4.97131	4.95008	4.92853	4.72083	5.10308
ADAM15	6.76259	6.44424	6.23033	6.39937	6.15303	6.15218	6.88411	7.00135	6.31279	6.25099	6.38937	6.26981
ADAM15	12.7907	12.5221	12.6524	12.8587	11.9003	12.3684	12.6132	12.5062	12.5129	12.5243	12.6483	12.3436
ADAM17	8.65849	8.11675	8.44999	7.99067	8.43825	8.01178	8.56111	8.40972	8.46606	8.28403	8.8135	8.22035
ADAM19	5.98478	5.44278	5.93848	5.37051	4.49953	4.4343	5.28984	5.03137	4.95008	4.46456	5.33596	4.79848
ADAM19	13.052	12.4833	12.105	11.9589	11.488	11.0742	12.1166	11.7076	11.679	11.3876	11.4857	11.0117
ADAM1A	9.08579	8.86855	8.91823	9.06776	9.15639	9.19833	8.40654	8.2652	9.27723	9.01436	8.89978	9.06944
ADAM20P1	4.84942	5.54159	4.36013	5.81044	4.22522	4.90264	4.72083	5.24616	4.29119	4.92853	4.8263	5.34855
ADAM22	5.35884	5.27439	5.58857	6.07314	5.68869	5.63527	5.83698	5.79753	5.70722	5.70492	5.76584	5.56336
ADAM28	4.76129	4.47271	4.56448	4.92655	4.70938	4.16953	4.84942	4.62663	4.8263	4.55172	4.8263	5.25405
ADAM33	6.15218	5.94971	6.13175	6.24149	6.36842	5.79753	5.88557	5.81579	5.80346	5.68461	5.52993	5.58732
ADAM33	6.81104	6.45593	6.78402	6.67235	7.12321	7.21306	6.85429	6.90933	6.78402	7.21062	6.91482	6.73915
ADAM7	4.60209	4.13914	4.46728	4.62176	5.046	4.60704	4.46456	4.91265	4.8263	4.63392	4.62176	4.73218
ADAM8	14.7789	14.9892	14.775	14.9681	14.4355	14.7706	15.027	14.9772	15.1448	14.9718	15.118	15.1393
ADAM8	6.92525	6.89703	7.02092	6.94977	7.15561	7.25084	7.12708	6.95874	6.92178	7.22717	6.83967	6.81745
ADAM8	5.80884	5.86458	5.84484	5.87024	6.11884	5.88252	5.85267	5.99707	6.10668	5.628	6.08515	6.24189
ADAMTS10	5.6401	5.54159	5.60965	6.06508	5.56082	5.63527	6.17316	6.40079	6.9356	6.64859	7.73157	6.62259
ADAMTS13	8.0913	8.5338	7.89251	8.07255	7.22073	7.87674	8.44396	8.92245	7.97868	8.39212	8.92307	8.9322
ADAMTS14	3.85749	4.47271	4.19928	4.39198	4.05123	3.87807	5.22059	5.56082	4.89053	5.0203	5.79861	5.41768
ADAMTS17	3.68126	4.42033	4.22844	4.25071	4.49953	4.4343	4.81139	4.28811	4.18613	4.26329	5.66874	4.98656
ADAMTS19	5.12219	4.83053	5.17805	5.49303	5.50631	5.48231	5.50631	5.08902	5.44278	5.32024	5.12736	4.79848
ADAMTS4	8.60044	7.61835	7.32263	6.93609	7.98237	7.79438	7.07051	7.01443	7.32451	7.18936	8.27678	6.9193
ADAMTS6	5.26034	4.47271	4.29119	4.36597	4.97705	4.87217	4.69088	4.55939	4.62176	4.31554	5.60224	4.76129
ADAMTS6	5.57097	5.33372	4.16953	4.76129	4.49953	5.28984	4.37759	5.47827	4.54659	5.22059	5.8296	5.77904
ADAMTS7	8.68005	8.78748	8.42956	8.51223	8.37737	8.95848	7.59133	7.96888	7.77311	8.07278	7.75597	7.7846
ADAMTS7	17.3073	17.2971	17.2415	17.2625	16.8082	17.136	16.8356	16.9752	16.9627	17.0168	16.9139	16.9139
ADAMTS7P1	5.4233	5.84223	5.51028	5.30816	5.37197	5.58231	5.56209	5.24616	4.92853	5.27439	5.73231	5.34855
ADAMTS9-AS1	6.00598	5.91476	5.90276	6.24783	5.68869	5.79753	6.06239	6.06688	5.98383	6.09968	6.03515	6.24189
ADAMTS9-AS2	4.56702	4.56702	5.30816	4.95396	5.12133	5.18137	5.4219	4.97131	4.8263	5.10832	5.09782	4.40054
ADAMTSL1	4.71168	4.91265	4.8515	4.69321	5.10308	5.05687	4.37759	4.75016	4.54659	4.20581	4.58466	4.36306
ADAMTSL2	5.92469	6.7862	5.98478	5.54803	5.41768	5.63527	5.6164	5.73965	5.99707	6.17898	6.23911	6.11277
ADAMTSL2	4.78546	4.52325	4.22844	5.06228	4.31554	4.75016	4.93837	4.38048	4.47271	4.67803	4.70016	4.45637
ADAMTSL4	5.34116	5.05507	4.64357	4.92655	4.76129	4.98182	4.46456	5.03137	4.54659	4.55172	4.55172	4.73218
ADAMTSL4	6.44975	6.25099	6.37857	6.02457	6.24783	6.43107	5.97143	6.0988	6.06508	5.99424	5.98098	6.15134
ADAMTSL5	14.0672	14.3512	13.9465	14.1986	13.9137	14.0648	12.9928	13.3919	13.1517	13.5526	13.3552	13.6549
ADAMTSL5	6.83019	6.71074	6.88411	6.97531	6.57924	6.60602	6.07225	6.42338	6.06508	6.1543	5.92172	5.93652
ADAP1	9.07089	9.09098	9.61577	9.60963	9.54885	9.7191	10.6557	10.8161	10.3299	10.4025	9.83828	9.73311
ADAP2	5.06767	5.56336	3.95761	4.4147	5.68869	5.77575	5.24616	4.77672	5.70722	6.06957	4.88036	5.10308
ADAR	14.8127	14.448	14.7121	14.4743	14.6263	14.5823	14.2756	13.9472	14.499	14.3012	14.4685	13.8649
ADARB1	7.25695	6.73351	7.11108	7.13438	7.32489	7.21306	6.65337	6.77032	6.95559	6.78893	6.90833	6.81051
ADARB1	10.2372	9.7963	10.5113	10.385	10.6202	10.3609	10.604	10.2644	10.8715	10.4882	11.27	10.3396
ADARB2-AS1	11.7683	12.0758	11.821	12.0277	11.4637	11.7772	11.3814	11.5992	11.6267	11.7403	11.5312	11.6414
ADAT1	7.53491	7.53653	7.46059	7.77667	7.87252	8.16279	8.12797	8.42099	7.89529	8.03248	7.7112	7.87789
ADAT1	8.61791	8.61423	8.52811	8.88072	9.03192	9.41648	9.38342	9.46275	9.16059	9.2529	9.05877	9.10393
ADAT2	15.1037	14.9233	15.165	15.0005	14.9698	14.8337	14.7695	14.8705	14.7246	14.6766	15.0305	14.9001
ADAT2	7.98178	6.64529	7.81908	7.62079	8.25304	7.92181	8.17178	7.70257	8.03156	7.79925	7.82625	7.0237
ADAT3	11.7102	11.5931	11.7908	11.8663	11.9826	11.93	11.1302	10.7346	11.2723	10.8375	11.4974	11.3973
ADCK1	5.6533	6.21179	5.92865	6.48172	6.28454	6.98863	6.03606	6.68468	5.85267	6.46378	5.63527	6.4394
ADCK2	6.52805	6.53325	6.60541	6.96284	7.09622	7.14248	7.0781	7.17862	7.08165	6.97149	6.82543	7.51599
ADCK3	8.75132	9.2749	8.58807	8.67197	8.68356	9.02386	8.84848	9.23211	8.88314	9.16086	8.80169	9.97225
ADCK3	5.54803	5.64251	5.17805	5.73683	6.28454	5.80508	5.46336	5.19292	5.78777	5.54288	5.60224	5.79537
ADCK4	5.45105	4.83053	5.23023	5.1962	4.84942	5.09607	5.82005	4.70938	4.79416	5.32024	5.09782	5.56336
ADCK5	9.3915	9.3069	9.56644	9.66843	9.50774	9.76821	9.5408	9.74749	9.75495	9.83183	9.38405	9.06944
ADCY1	4.73895	6.86696	5.70607	6.1403	4.78328	4.53367	7.13266	7.33311	6.48709	6.59051	5.73231	6.96476
ADCY10P1	5.43446	6.04611	5.59852	6.31279	6.08071	5.79753	5.50631	5.08902	5.92766	5.41487	6.33828	5.64251
ADCY3	12.2868	11.7053	12.4217	12.4072	12.7492	12.6771	12.6879	12.6238	13.0367	12.8326	12.6844	12.3866
ADCY4	6.93609	7.19142	7.51138	7.19962	7.41147	7.73213	7.51599	7.45802	7.29247	7.3833	6.98032	7.30278
ADCY4	5.56209	5.51817	4.97705	5.30816	4.66268	4.70708	4.87832	4.91265	5.28984	5.36469	5.92172	5.54803
ADCY7	10.8416	10.7085	10.4764	10.5951	10.4327	10.3332	10.726	10.5151	10.6159	10.6256	10.3314	10.1763
ADCY9	8.51847	9.49401	8.84593	9.24321	8.64218	8.66813	9.25487	8.76486	9.33733	8.92801	8.60322	8.63434
ADCYAP1R1	4.8071	4.64357	5.00165	4.76129	4.87217	4.78546	4.62176	4.97131	4.89053	4.55172	4.93837	4.92853
ADD1	8.59236	8.66399	8.91611	8.66739	8.40157	8.25304	8.46078	8.29957	8.26383	8.25461	8.33983	7.91286
ADD2	6.44355	5.99707	4.97705	4.92655	5.99613	6.20692	5.37631	5.72324	6.54682	6.68876	5.8296	6.01577
ADD2	9.524	9.36786	8.16541	8.28403	8.70641	8.95993	8.44396	8.72875	9.42034	9.48053	8.58948	9.37639
ADD2	7.28997	6.60479	5.45379	5.41487	6.61954	6.23033	5.90276	5.8296	6.63897	6.91582	6.06239	6.1386
ADD3	11.7039	11.6085	11.1543	11.0765	11.1848	11.1203	11.3401	11.18	11.2949	11.2289	11.763	11.6218
ADD3-AS1	5.22943	5.27439	5.51028	5.37051	5.28059	5.64251	5.28984	4.87627	5.44278	5.0203	5.81579	5.66401
ADH5	10.0363	9.61715	9.97578	9.66769	9.94842	9.94605	9.80668	9.90143	9.91656	10.0132	9.97626	9.69707
ADHFE1	6.32259	6.85533	6.62807	6.85481	6.32784	6.4682	6.58301	6.75426	6.8286	6.62868	7.24788	6.90432
ADI1	8.47925	10.0398	9.11741	9.84228	9.35672	9.96653	10.2956	10.4446	10.3107	10.5934	9.75244	10.675
ADI1	10.7071	11.815	11.0747	11.6044	11.1858	11.5965	11.3317	11.5668	11.359	11.5984	10.4818	11.3048
ADIPOR1	11.3436	11.3896	11.4351	11.4255	11.2058	11.4407	11.8344	11.9387	11.6848	11.8159	11.6236	11.7259
ADIPOR1	7.68457	7.64532	7.78828	7.66915	7.84742	7.93317	8.30803	8.40742	8.28961	8.40104	7.94419	8.29737
ADIPOR2	11.447	11.07	11.6245	11.4656	11.4857	11.2806	11.6228	11.4563	11.5651	11.4821	11.5544	11.0519
ADIRF	5.04782	5.32024	5.4261	5.45242	5.1563	5.64251	6.38001	6.69632	6.28993	6.59051	4.93837	5.30055
ADK	11.6412	11.8061	11.8022	11.8995	11.8731	11.9366	11.5756	11.817	11.5663	11.6461	11.7759	11.8501
ADK	11.2957	11.4546	11.4742	11.5405	11.4897	11.6084	11.3344	11.4783	11.1932	11.3207	11.3681	11.4182
ADK	11.2829	11.5043	11.4897	11.6319	11.5359	11.73	11.3563	11.5453	11.3243	11.4327	11.3604	11.5237
ADK	11.7678	11.8769	11.9387	11.9913	12.0126	12.0676	11.6083	11.8506	11.677	11.8223	11.8369	11.9799
ADK	11.7635	11.9291	11.9841	12.0373	12.026	12.131	11.6908	11.9057	11.6782	11.8385	11.8355	11.9192
ADK	11.4193	11.4499	11.5171	11.7781	11.6673	11.6995	11.3451	11.579	11.34	11.5436	11.4769	11.5565
ADK	11.3254	11.5909	11.5976	11.6957	11.6578	11.6751	11.3275	11.5756	11.3034	11.4761	11.5402	11.5197
ADK	11.6747	11.7338	11.9182	11.9748	11.9606	11.9785	11.5781	11.8234	11.573	11.8553	11.8195	11.8824
ADK	11.2737	11.4362	11.4687	11.6525	11.6231	11.6298	11.1641	11.4243	11.2033	11.4428	11.4383	11.5231
ADK	11.33	11.512	11.5536	11.6848	11.6791	11.7289	11.3703	11.5341	11.3744	11.5304	11.5653	11.6629
ADM	9.27553	12.4429	6.85947	9.85317	7.26713	10.777	8.86133	11.6949	9.89203	12.1997	8.47563	10.8699
ADM	9.56346	12.7148	6.80756	10.1541	7.43111	10.824	9.12696	11.8269	10.0337	12.3326	8.55265	10.9848
ADM	9.37263	12.4826	6.50904	9.9323	7.15181	10.6176	8.87426	11.6126	9.83084	11.9778	8.42257	10.673
ADM	9.66991	12.8081	7.01466	10.2804	7.42202	10.9503	9.17824	11.9959	10.279	12.4887	8.6351	11.1647
ADM	9.32384	12.5064	6.56788	9.89301	7.1594	10.5521	8.8867	11.626	9.88877	12.0248	8.42257	10.688
ADM	9.75168	13.0412	7.03886	10.3023	7.62841	11.1215	9.28057	11.946	10.2759	12.5568	8.77642	11.1736
ADM	9.49501	12.5898	6.75482	10.0824	7.33721	10.7795	9.00216	11.7379	9.98862	12.2954	8.49384	10.9669
ADM	9.31872	12.3547	6.55131	9.97249	7.1594	10.5596	8.80122	11.6256	9.91537	12.1242	8.39444	10.7253
ADM	9.67127	12.7981	6.75482	10.2752	7.64682	10.9564	9.19238	11.8627	10.0986	12.3114	8.61576	10.9939
ADM	9.58319	12.5952	6.6697	9.9759	7.19142	10.7116	9.00655	11.6053	9.80876	12.1521	8.33052	10.7931
ADM2	7.74998	7.56602	7.69867	7.62079	7.64232	7.51861	7.77832	7.90874	7.70069	8.01143	7.78869	7.84402
ADM2	8.03248	9.48963	7.78828	8.79047	6.87133	8.5325	7.57487	8.19514	7.17404	7.96214	8.65819	9.45912
ADNP	11.7556	12.19	11.917	12.1632	11.9724	12.1911	12.3301	12.39	11.9605	12.2708	12.1834	12.4237
ADNP	10.9022	10.6395	11.1642	11.0227	11.3239	10.8957	10.8035	10.1263	10.8279	10.1029	11.2522	10.7491
ADNP-AS1	7.05749	7.2536	7.15308	7.24174	7.10258	7.33423	7.40687	7.50544	7.23876	7.3833	7.09403	7.44187
ADNP-AS1	5.58606	6.27526	6.42897	6.48709	6.33679	6.49177	7.00884	7.29304	7.13009	7.02	5.96759	7.00791
ADNP2	8.67138	7.80719	8.78789	8.07255	9.04881	8.21186	8.84155	8.14591	8.5142	8.18361	9.13559	8.23987
ADO	8.68765	9.41485	9.24801	9.46704	9.22047	9.56977	9.456	9.55226	9.07636	9.11286	8.613	9.29518
ADORA2A	4.73895	4.8515	4.71168	4.66742	5.35738	4.76129	5.85267	5.24616	5.56209	5.41487	5.45516	5.1563
ADORA2A	7.47738	6.89274	7.09578	6.84569	7.83602	7.69432	7.64862	7.60513	7.87393	7.40084	7.76429	7.36446
ADORA2A-AS1	4.84942	6.81425	5.00165	5.25405	5.1563	4.62176	5.22059	5.24616	5.48366	4.92853	5.33596	5.04963
ADORA2B	7.47738	9.25674	8.09559	8.84417	8.34538	8.62797	9.85129	10.073	9.18362	9.53713	9.45369	9.89796
ADPGK	8.67734	8.57402	8.61653	8.55265	8.85251	8.48279	8.15448	8.18691	8.20536	8.14304	8.03477	8.11067
ADPGK	11.569	11.5304	11.4435	11.1916	11.5289	11.6659	10.9551	11.1302	11.1184	11.2164	11.5333	11.1992
ADPRH	9.62372	9.33114	9.57237	9.38018	8.95824	8.81122	9.98939	9.72159	9.80392	9.45917	9.25973	9.09098
ADPRHL1	4.73895	5.37197	4.46728	4.39198	4.84942	5.15967	4.81139	4.77672	4.69088	4.40905	5.04963	5.23023
ADPRHL2	10.0265	9.65805	9.80244	9.60284	10.3634	10.0032	9.56989	9.82819	9.82664	9.72688	9.56132	9.84659
ADPRM	9.80916	10.0324	9.3295	9.32698	9.69312	9.71216	9.18847	9.28962	9.05826	9.29317	9.63986	9.69761
ADRA1A	9.61055	10.0029	9.44987	9.70947	9.44768	9.86353	9.33752	9.79502	9.49714	9.58746	9.43414	9.97453
ADRA1B	5.60718	4.42033	5.92073	4.52325	5.35738	4.75016	5.4219	4.28811	3.66714	3.49121	3.86163	4.0476
ADRA2C	4.84942	4.72083	5.08194	4.71168	4.89053	4.62176	4.53626	4.70938	4.38048	5.04963	5.73231	5.89065
ADRB1	5.22943	4.70938	4.02931	4.18613	4.89053	4.78546	4.69088	5.29444	3.88216	4.92853	4.9694	5.30055
ADRB2	9.43118	9.80785	9.77903	9.94799	8.97141	8.82481	10.1615	10.3558	9.76756	9.94379	9.49476	9.39186
ADRB3	4.76129	4.47271	4.9364	4.8071	4.9364	5.3419	4.96748	4.3395	4.38048	5.54288	4.39198	4.86187
ADRBK1	14.7121	14.6836	14.6779	14.8774	14.4084	14.7667	15.245	15.2203	15.2036	15.1897	14.8353	14.8599
ADRBK2	10.9482	11.442	11.0969	11.5163	11.0761	11.1148	11.4046	11.195	11.3148	11.1821	11.4172	11.3213
ADRM1	11.3681	11.196	11.5209	11.4582	11.5112	11.4362	11.3016	11.4503	11.4428	11.427	11.3126	11.1351
ADSL	12.051	11.873	12.3978	12.3352	12.6242	12.6599	12.2149	12.4152	12.426	12.3199	12.3545	12.2054
ADSS	10.7925	10.571	10.903	10.716	11.171	10.9486	10.9752	11.123	11.1066	11.3535	10.9824	11.0751
ADSSL1	6.56598	5.76142	5.84484	5.99046	5.96759	6.17566	6.58301	6.14541	6.30026	6.37133	6.23911	5.84327
ADTRP	6.75148	6.34273	7.52744	7.50345	7.07453	7.05749	7.50825	7.16632	7.09403	7.0352	8.08257	7.11326
ADTRP	9.67687	8.81109	10.6991	10.3925	9.85632	9.56723	10.9696	10.4067	10.2534	9.74142	10.4605	9.91733
AEBP1	8.38737	7.77585	8.01968	7.82041	8.94823	9.10174	8.3511	8.73624	8.87823	9.08424	9.49917	9.67507
AEBP2	12.4826	12.4333	12.7224	12.6763	12.491	12.3249	12.8411	12.8189	12.7494	12.7558	12.432	12.5025
AEN	9.14337	9.13142	9.26414	8.99564	9.416	9.31665	9.36349	9.34789	9.24197	8.9557	8.84547	8.97947
AEN	10.2172	9.88575	10.5386	10.0837	10.6794	10.0307	10.8777	10.3838	10.5867	10.2213	10.1489	10.1358
AES	13.259	13.3089	13.3149	13.3237	12.9189	12.8831	13.2546	13.1183	13.4615	13.5297	13.4961	13.1861
AFAP1	6.5326	6.29835	5.89166	5.83012	5.14105	5.12736	5.44278	5.601	6.00925	6.06957	6.58989	6.17316
AFAP1L1	4.9694	5.72778	4.76129	5.03137	5.70434	5.64251	5.28984	5.33967	5.65449	5.45516	6.38937	6.49044
AFAP1L2	6.8902	6.31506	7.74956	7.57865	7.81962	7.97594	9.19864	9.197	8.498	8.32875	8.15036	7.57645
AFF1	4.40338	5.70492	4.48349	4.64116	4.78328	4.38624	4.81139	5.87946	5.28984	6.31279	4.8263	6.87287
AFF1	7.47738	7.49148	7.7232	7.55838	7.69432	6.96356	7.43111	7.13223	7.38006	7.33721	7.87021	7.72845
AFF1	8.17178	8.04323	7.8711	8.07065	7.65191	7.48277	7.46655	7.38797	7.53297	7.39442	7.58805	7.563
AFF2	3.49121	4.10811	4.8515	4.8263	5.37197	4.57461	5.33372	5.68402	4.50748	4.86187	4.76129	4.57461
AFF4	7.64982	7.10389	7.86943	7.57077	7.99362	7.56491	7.69142	7.41886	7.61314	7.13737	8.06427	7.87789
AFF4	7.00416	6.55259	6.6876	6.41495	6.69979	6.25572	6.60417	6.5287	6.65516	6.59051	6.92203	6.85844
AFG3L1P	12.4188	12.6513	12.5637	12.9146	12.5865	12.717	12.089	12.3395	12.1258	12.3002	12.0352	12.1957
AFG3L1P	5.58606	5.05507	5.56209	5.6078	5.62678	5.66756	5.17473	5.19292	5.11527	5.36469	5.1563	5.1563
AFG3L2	9.51236	9.15954	9.60478	9.73067	9.99488	9.97142	9.75161	9.6933	9.58319	9.66928	9.61945	9.43609
AFMID	5.31119	5.00165	5.70607	5.03137	5.39929	6.3735	5.6164	5.6401	5.2666	5.27439	5.39929	5.48366
AFMID	7.71135	7.8896	7.98178	7.61651	7.94785	7.76096	8.03866	7.91709	7.91734	7.74592	7.67622	7.84402
AFMID	6.55131	6.6177	6.82966	6.74308	6.97101	7.95719	6.9734	7.05568	6.90933	6.9539	6.89375	6.90432
AFTPH	11.5007	12.0863	11.4322	11.5454	11.0052	11.4126	11.4783	11.5673	11.5798	11.4613	11.7535	12.072
AFTPH	11.5113	11.9339	11.4421	11.5862	11.4708	11.3284	11.4246	11.2639	11.3537	11.4147	11.5596	11.8195
AGA	10.0393	10.0778	9.68094	9.57734	10.1441	10.2411	9.99087	9.8949	9.75	9.77107	10.4756	10.3027
AGAP1	5.72665	4.39198	5.70607	5.6078	4.9364	4.68271	5.88557	5.68402	5.97095	5.66874	5.64971	4.73218
AGAP11	7.78023	7.37427	8.01968	8.10566	7.77421	7.76788	7.19183	7.40793	7.01861	6.87646	7.22033	7.22516
AGAP2	8.09361	7.32451	7.6718	7.38797	7.55918	7.38797	9.14039	8.66739	8.9863	8.78244	8.16321	8.78897
AGAP2-AS1	5.76916	5.49169	5.59852	5.39929	5.6401	5.3419	5.1962	5.601	5.3625	5.16135	5.24616	5.37197
AGAP3	10.5006	10.5624	11.3105	11.1579	10.5328	10.3738	10.7051	10.7971	10.6496	10.2745	10.51	10.3551
AGAP3	11.3187	11.1815	11.4223	11.5004	10.5553	10.4559	11.0488	11.1635	10.9482	10.8748	10.4503	10.342
AGAP5	7.39906	7.25813	7.61299	8.01539	7.9763	7.84153	7.35494	7.55375	7.22697	7.40084	7.73157	7.66263
AGAP9	9.66869	9.52518	10.1297	10.3611	9.60215	9.9882	8.97643	9.24078	8.95491	9.03685	9.6591	9.49343
AGAP9	9.96244	9.83315	10.1894	10.249	9.83611	9.81531	9.31022	9.47994	9.27723	9.28539	9.66906	9.32351
AGBL1	5.67817	5.82005	5.89166	5.89166	5.94728	6.20039	5.72096	5.58105	5.63527	5.74021	5.52993	5.41768
AGBL2	7.11932	8.71079	6.73238	7.08874	7.25557	7.61252	6.51167	6.62564	7.01443	6.80407	7.04525	7.32263
AGBL3	7.83996	7.94249	7.86312	7.79844	8.15827	8.24265	7.69142	7.94931	7.85094	7.77201	7.77008	7.52646
AGBL4	5.0054	4.96748	4.89255	5.30816	5.3285	5.09607	4.69088	5.14105	5.04053	4.40905	5.12736	5.28059
AGBL4	5.95408	6.19466	6.01018	6.20692	5.98478	6.00551	5.77136	5.9375	6.09353	5.87742	5.81579	6.17316
AGBL5	5.58606	6.3908	6.48642	6.51661	6.41354	6.71074	6.42478	6.50705	6.50838	6.62868	6.06239	6.90432
AGER	5.96567	5.72778	5.39929	5.48231	5.84223	5.1962	6.02133	5.45242	5.90276	4.96363	6.1386	6.25572
AGER	9.58319	9.64707	9.31013	9.30539	9.16646	9.08789	9.27033	8.76693	9.61485	9.10469	9.98883	9.81417
AGFG1	7.75819	7.71807	7.9763	7.91386	8.127	7.97594	8.20373	7.67151	8.0902	7.81935	8.18918	7.71864
AGFG1	10.3141	10.7119	10.3342	10.1308	10.3537	10.539	10.3026	10.4046	10.3075	10.3945	9.93011	10.2165
AGFG2	9.99847	9.77402	10.227	10.1263	10.2545	10.25	10.0741	10.0229	10.2928	9.99753	9.97769	9.84502
AGGF1	10.1471	10.4397	10.2007	10.1626	10.4729	10.378	10.4097	10.2588	10.1584	10.2564	10.5645	10.7027
AGK	9.26424	9.37616	9.8949	9.93014	9.53072	9.81103	10.3315	10.605	10.2703	10.2889	9.85817	9.63423
AGL	10.2063	9.78357	10.3716	10.311	10.5202	10.1887	10.3258	10.1651	10.3634	10.4434	10.6278	10.2124
AGMAT	10.3107	10.3836	10.312	10.5853	10.3183	10.6395	10.4417	10.7646	10.7598	10.9595	10.2377	10.566
AGMAT	10.4345	10.4811	10.4284	10.7327	10.5057	10.7478	10.6103	10.8378	10.8591	11.0489	10.3756	10.7271
AGMAT	10.1201	10.2196	10.0935	10.4459	10.1339	10.4151	10.3158	10.5539	10.5137	10.697	9.88547	10.3839
AGMAT	10.6233	10.8127	10.6379	10.8378	10.6547	10.9463	10.7512	11.0295	10.9238	11.1643	10.4511	10.7722
AGMAT	10.5982	10.7514	10.6677	10.857	10.6657	10.9533	10.7172	11.0224	10.9605	11.2021	10.4182	10.853
AGMAT	10.1739	10.2802	10.1802	10.4419	10.1961	10.569	10.3652	10.5211	10.4519	10.7085	9.93586	10.3668
AGMAT	10.2063	10.3385	10.2189	10.5341	10.1912	10.5194	10.3954	10.5802	10.5111	10.7337	9.97363	10.3757
AGMAT	10.2053	10.3716	10.2021	10.4995	10.2009	10.5956	10.4034	10.5265	10.4856	10.7153	10.0805	10.3819
AGMAT	10.5486	10.5448	10.5222	10.825	10.6309	10.8208	10.5902	10.8689	10.8099	11.0383	10.3357	10.665
AGMAT	10.4164	10.4801	10.3946	10.7013	10.4706	10.7299	10.4963	10.7577	10.6496	10.9958	10.2499	10.4796
AGO1	12.0115	11.6732	11.9138	11.7548	11.8181	11.6663	11.4996	11.3819	11.5101	11.3862	11.0453	11.1736
AGO1	9.01505	9.73347	9.05369	9.42026	9.07324	9.40819	8.89543	9.16552	9.01377	9.06899	8.723	9.69013
AGO2	11.3263	11.9277	11.5553	11.8749	11.4767	11.6273	11.4071	11.5502	11.3083	11.2879	11.5005	11.9291
AGO2	11.4886	12.0813	11.645	12.0559	11.6677	11.7607	11.5622	11.8234	11.5101	11.608	11.622	12.2166
AGO2	11.3901	12.004	11.6677	11.9612	11.571	11.6959	11.4598	11.6719	11.3988	11.5343	11.4902	12.098
AGO2	11.527	12.16	11.7969	12.1632	11.6361	11.8381	11.6355	11.8686	11.5938	11.6831	11.7058	12.1853
AGO2	11.4063	12.1206	11.8234	12.1129	11.7291	11.8459	11.5918	11.8349	11.5424	11.6029	11.7296	12.1671
AGO2	11.5224	12.2459	11.8547	12.1482	11.7588	11.941	11.6966	11.9066	11.6267	11.7249	11.7156	12.2477
AGO2	11.7235	12.3294	11.9646	12.2132	11.8413	12.0622	11.6491	11.9123	11.61	11.7159	11.7261	12.21
AGO2	11.9555	12.5064	12.256	12.4951	12.1224	12.1833	11.9341	12.1581	11.9062	11.9495	11.9727	12.5221
AGO2	11.2626	11.8805	11.53	11.8811	11.4209	11.6103	11.4582	11.5053	11.2912	11.3315	11.3643	11.9799
AGO2	11.656	12.2211	11.8748	12.1792	11.7437	11.9438	11.6455	11.8539	11.5672	11.711	11.6701	12.1562
AGO3	10.2417	10.4668	10.4605	10.7112	10.5192	10.5113	10.4425	10.4797	10.5189	10.577	10.2848	10.4448
AGO3	10.6964	10.6128	10.5401	10.7504	10.3274	10.455	10.4905	10.5253	10.2956	10.4106	10.3639	10.8555
AGO4	7.02785	6.48105	6.99665	6.66052	6.44631	6.11711	6.68876	6.66289	6.43593	6.39116	7.11499	6.26981
AGPAT1	10.6058	10.4908	10.7057	10.4758	10.6468	10.7816	11.8057	11.6997	11.5073	11.4255	11.0549	11.4799
AGPAT2	12.3542	12.6081	12.2993	12.3272	12.0849	12.3716	12.0583	11.928	12.243	12.1604	12.3345	12.3096
AGPAT3	12.1706	12.3087	12.6051	12.6879	12.2482	12.565	12.6191	12.7317	12.6705	12.7548	12.5403	12.7749
AGPAT4	6.13518	6.23592	5.92073	6.1403	5.90677	5.95553	5.17473	5.72324	5.56209	5.60718	6.56471	5.96759
AGPAT4	6.70037	6.32896	6.87133	6.73746	6.60664	6.63836	4.87832	5.81579	5.52079	5.39071	6.26278	5.71296
AGPAT4	8.89657	8.35863	9.24604	8.99564	9.14092	8.84945	7.94358	7.5232	7.7043	7.35641	9.51364	8.73941
AGPAT4-IT1	8.44964	8.7289	8.82786	9.20863	8.35478	8.81122	7.38366	7.16632	7.28227	7.13737	9.33044	8.27881
AGPAT5	8.21207	8.5165	8.4129	8.65447	8.94823	9.11194	9.14719	8.94799	8.87823	8.52909	8.86327	9.09439
AGPAT6	7.26479	7.20248	7.59304	7.57487	7.73072	7.70041	8.05638	8.4505	8.40884	8.2946	7.62461	8.5372
AGPAT9	8.68765	8.02477	8.22799	7.97163	7.8639	7.94931	6.61218	6.20039	7.09973	6.77307	7.36628	6.70095
AGPS	9.68182	10.0087	9.86515	9.84319	10.2216	10.114	9.88924	10.0175	10.008	10.1293	9.76707	9.98903
AGPS	9.72479	9.37281	10.0558	9.80674	10.3458	9.98631	10.2216	9.81023	10.301	10.0367	10.2978	9.65649
AGPS	11.2253	11.0739	10.9889	11.0914	11.2384	11.3635	10.7683	10.7319	10.9539	10.8437	11.0458	10.7936
AGRN	11.8292	11.3827	11.1692	11.123	10.903	10.8153	11.6881	11.4353	11.3833	10.8975	12.0022	11.5752
AGRN	8.44964	7.75986	7.7979	7.64051	7.53118	7.31038	8.22005	8.02603	8.1313	7.64051	8.46495	8.19268
AGRP	5.94728	6.28608	5.86303	5.97239	6.14115	6.13518	6.14668	6.50705	6.48709	6.2737	6.17316	6.48138
AGTPBP1	7.07275	7.35384	6.97388	7.2593	6.99099	7.27879	7.03978	7.26244	6.89274	7.01164	7.34333	7.42884
AGTPBP1	10.353	10.6235	10.2843	10.5959	10.2695	10.3672	10.5014	10.6409	10.2703	10.4959	10.9503	11.0608
AGTRAP	7.16946	6.17898	6.40328	6.10668	6.83045	6.28839	6.86103	6.53973	7.30259	6.92178	6.44562	6.24189
AGXT	5.22943	4.70938	5.04235	5.12736	4.97705	4.90264	5.07125	5.14105	4.69088	4.09057	4.76129	4.82841
AHCTF1	9.57028	9.29566	9.51848	9.40819	9.72827	9.72795	9.26424	9.34387	9.19274	9.42569	9.38935	9.07312
AHCTF1	7.35641	6.9292	7.09578	7.17986	7.38006	7.48629	7.16129	7.24986	7.09403	6.97149	7.29725	6.93609
AHCY	10.2697	10.418	10.4046	10.604	10.8532	11.0339	10.6926	11.107	10.7989	10.8721	10.6306	11.1072
AHCYL1	13.1585	12.6981	12.9078	12.7601	12.9421	13.0821	12.8812	12.7075	12.8337	12.731	13.3202	12.655
AHCYL1	9.81391	9.21714	9.56913	9.36289	9.80513	9.6351	9.42214	9.20466	9.44133	9.31089	9.91901	9.22615
AHCYL2	9.94531	10.0295	9.91344	9.81744	9.53206	9.57309	9.70216	9.59618	9.77406	9.75345	9.87964	9.96908
AHDC1	5.98478	6.15977	6.39509	6.29988	6.61954	6.77032	6.77417	6.20039	6.16983	6.68876	6.32746	5.87537
AHDC1	8.8603	9.02068	8.76658	9.06966	8.62531	8.96721	9.04762	8.74005	8.93041	8.78462	8.1976	8.42782
AHI1	7.69881	8.78884	8.85822	9.29958	8.55457	8.76451	9.1772	8.98191	9.11958	8.92801	8.59244	8.48648
AHI1	8.06044	8.27823	8.83925	9.13457	8.30699	8.5048	9.14926	9.29853	8.94116	8.6867	8.76589	9.00596
AHNAK	13.6585	14.6766	14.8542	15.1202	13.5723	13.8199	13.4369	13.182	13.4403	13.3642	13.9301	14.0531
AHNAK	9.43018	10.4674	10.5949	11.1001	9.45159	9.8937	8.79481	8.59197	8.82799	8.69811	9.29767	9.57632
AHNAK	8.7148	8.72115	8.9806	8.93245	7.83602	7.73213	7.88706	8.17542	8.06685	8.25461	8.06427	8.8309
AHR	10.8519	11.6954	11.4567	11.5832	11.5284	11.7296	12.1437	12.077	11.8779	11.9934	11.8952	12.1214
AHR	9.99246	10.5684	10.3384	10.6616	10.3594	10.6963	10.5422	10.676	10.4575	10.5411	10.3808	10.7507
AHRR	9.07953	9.12179	9.58613	9.41406	9.25875	8.79954	10.0357	9.67591	10.1115	9.95018	9.38167	9.04961
AHSA1	12.6853	12.1055	12.4746	12.4137	12.9059	12.7006	12.4987	12.7421	12.7601	12.8036	12.0263	12.4283
AHSA1	12.6409	12.2011	12.476	12.4546	12.9146	12.713	12.5367	12.8277	12.8034	12.7165	12.017	12.4358
AHSA1	12.8417	12.2237	12.6744	12.6055	13.0994	12.8154	12.628	12.9317	12.9035	12.9573	12.2042	12.5964
AHSA1	12.6078	12.0526	12.3771	12.4001	12.8369	12.5949	12.4167	12.6919	12.7284	12.7179	12.0242	12.3789
AHSA1	12.7564	12.1284	12.5737	12.5416	13.0744	12.7729	12.5462	12.9028	12.8801	12.9442	12.1662	12.6023
AHSA1	12.6175	12.0268	12.4374	12.4593	12.9348	12.564	12.4887	12.7612	12.7078	12.7663	12.0057	12.4364
AHSA1	12.861	12.3223	12.6816	12.5833	13.1055	12.8243	12.6078	12.9317	12.905	12.9632	12.212	12.515
AHSA1	12.5865	11.9646	12.3256	12.3112	12.82	12.5301	12.3547	12.6123	12.6517	12.6365	11.7902	12.2488
AHSA1	12.9306	12.3322	12.6708	12.5962	13.1176	12.8511	12.6459	12.9143	12.9263	12.9673	12.1547	12.6132
AHSA1	12.8344	12.2242	12.6077	12.5681	13.0692	12.7781	12.5708	12.7943	12.7878	12.8189	12.0681	12.5161
AHSA2	6.35085	6.54263	7.48914	7.42937	6.57924	6.9734	6.48642	6.64439	6.46888	6.67059	6.63897	6.81051
AHSA2	12.486	12.5535	12.0529	12.3765	12.2952	12.4137	12.1484	12.383	12.0311	12.1309	12.4314	11.9465
AHSA2	6.00598	6.26864	6.57672	6.66052	6.05019	6.52021	6.35306	6.73943	6.74421	6.81158	6.44562	6.65098
AIDA	8.53022	8.06427	8.61031	8.3611	8.91156	8.31447	9.04461	8.79318	8.95309	8.69811	8.60322	8.02511
AIDA	8.61193	8.34261	8.781	8.4424	8.99552	8.379	8.7838	8.39444	8.56477	8.13312	8.34963	7.71106
AIDA	5.462	5.00165	5.09431	5.39929	5.35738	5.36906	5.6521	5.4275	5.31119	4.92853	5.29291	5.04963
AIF1	4.8071	4.49953	5.27671	5.22381	5.08371	6.64799	4.99035	5.22059	4.75685	4.92853	5.09782	4.98656
AIF1	14.228	14.3466	13.7523	13.9399	14.1756	14.6144	14.3156	14.5394	13.6996	13.9238	14.6187	14.6757
AIF1L	4.28811	4.83053	4.80924	5.00914	5.10308	4.16953	5.4219	5.84327	4.75685	4.36597	4.30646	4.82841
AIF1L	8.25481	8.26285	9.51125	9.56715	8.82693	9.27019	10.2601	10.1794	10.5265	10.3923	9.90864	9.32707
AIF1L	5.38497	5.36177	5.29137	5.22381	5.47895	5.50896	5.46336	5.16303	4.95008	4.82841	5.1563	4.66031
AIFM1	14.1001	13.8525	14.2843	14.0374	14.0875	14.1421	14.203	14.2366	14.1843	14.1976	14.2158	14.0412
AIFM2	10.1475	10.26	10.4608	10.261	9.99343	9.77093	10.1775	9.69663	10.0246	9.71942	9.90626	10.0287
AIG1	9.15423	8.81109	8.32115	8.1698	8.95321	8.84037	8.2848	8.13504	8.39426	8.58526	9.33756	8.84116
AIG1	9.58127	9.18031	8.74475	8.75459	9.40353	9.43709	9.14719	9.11682	9.32023	9.55458	10.3046	9.98809
AIG1	8.8568	8.47765	8.12496	8.24563	8.90994	8.61661	8.32209	8.13215	8.42283	8.46725	9.2139	8.74678
AIM1	10.8506	10.531	10.7236	10.5731	10.3417	10.012	10.104	9.71699	10.286	10.0101	10.4828	9.88416
AIM1L	6.93019	5.77904	6.58113	5.28059	5.6401	5.09607	6.07225	5.601	6.36624	5.58606	6.85533	5.1563
AIM1L	5.80884	6.08293	5.94728	5.73683	6.0988	5.8485	5.63648	5.47827	5.75698	5.45516	5.48768	5.72892
AIM2	11.0129	10.0154	10.276	9.76071	9.13911	8.42239	9.43314	8.71687	10.3405	9.78538	10.6423	9.82664
AIMP1	13.6499	13.8153	13.5674	13.6422	13.5835	13.7077	13.4706	13.7653	13.4734	13.6301	13.6533	13.9202
AIMP1	13.7077	13.7972	13.6429	13.7138	13.6874	13.7591	13.5174	13.6913	13.5768	13.741	13.7138	13.9988
AIMP1	13.5318	13.6987	13.4761	13.5101	13.5647	13.5639	13.3122	13.5665	13.3144	13.513	13.4418	13.7611
AIMP1	13.4955	13.5631	13.336	13.5179	13.4474	13.4715	13.2685	13.4905	13.1879	13.3603	13.3826	13.5415
AIMP1	13.9126	14.0834	13.883	13.9734	13.9214	13.9261	13.7294	13.9634	13.739	13.957	13.9049	14.1317
AIMP1	13.4078	13.4806	13.3552	13.4242	13.3991	13.4004	13.2605	13.374	13.1926	13.4532	13.393	13.6086
AIMP1	13.5297	13.5938	13.3843	13.4652	13.4588	13.4832	13.333	13.514	13.2413	13.5135	13.4532	13.7308
AIMP1	13.6375	13.7054	13.5083	13.617	13.6409	13.6793	13.4832	13.6163	13.3984	13.6244	13.6185	13.8066
AIMP1	13.3754	13.3186	13.1541	13.3631	13.3345	13.2778	13.1882	13.3149	13.1707	13.3421	13.2568	13.5689
AIMP1	13.6203	13.6657	13.4078	13.5793	13.5982	13.5007	13.4562	13.5819	13.4016	13.5985	13.5723	13.7291
AIMP2	13.179	13.3552	13.5475	13.5415	13.6581	13.7585	13.3061	13.5318	13.3896	13.5068	13.2916	13.3975
AIP	12.3691	12.9517	12.7492	13.1279	12.547	12.9146	12.9442	13.1245	12.8437	12.9429	12.6267	13.0285
AIRE	5.19456	5.1888	4.9364	5.35444	4.70938	5.60286	4.96748	5.16303	5.44278	5.50234	5.60224	5.37197
AJUBA	4.40338	4.91265	4.56448	3.88216	4.73895	4.40905	5.72096	5.49436	5.59852	5.14105	5.12736	5.1563
AK1	7.04525	7.34536	6.99241	7.36263	7.38006	7.39031	6.93609	7.13223	7.06199	7.22315	6.96139	6.88868
AK1	8.24593	8.49434	7.40226	7.67812	7.36628	7.85172	7.92255	8.01038	7.66855	7.75861	8.35991	8.08345
AK2	12.5615	12.7574	12.2259	12.2352	12.5129	12.7197	12.4546	12.5952	12.4894	12.6203	12.5103	12.9931
AK2	13.5819	13.2897	13.3412	13.2068	13.2856	13.3016	13.5125	13.6503	13.4955	13.5063	13.9465	13.5625
AK2	10.4057	9.37004	10.4485	9.74857	10.7879	10.2411	10.6003	10.2193	10.7585	10.3791	10.565	9.77629
AK2	13.5567	13.6456	13.0254	13.1517	13.4552	13.617	13.2929	13.4778	13.3843	13.5577	13.4378	13.9472
AK3	9.22951	9.38962	9.07111	9.11563	8.73187	8.7361	8.81637	8.84861	8.69608	8.73962	8.80741	8.71079
AK3	11.9649	11.8377	11.6097	11.8452	11.5515	11.6838	11.8986	11.6425	11.7208	11.6048	12.0117	11.7997
AK4	13.7248	14.4314	13.0775	13.4866	13.3179	13.616	12.693	13.4301	12.7981	13.3716	13.8139	14.3541
AK4	10.3301	11.1424	9.83877	10.1707	9.95655	10.2547	9.35901	10.17	9.67098	10.3342	10.5386	11.161
AK4	9.12755	9.75981	8.41378	8.94372	8.59283	9.48225	8.42099	9.57328	9.07	10.004	9.60354	10.4434
AK5	5.76916	5.22059	4.59465	4.95396	5.29444	5.86096	4.99035	4.77672	5.16973	5.04963	6.04792	5.67817
AK6	13.2455	12.9474	13.3802	13.2886	13.7653	13.3941	13.4856	13.4369	13.4332	13.3352	13.1006	12.8664
AK8	4.56702	5.00165	4.95202	5.12736	5.22863	5.22863	6.0988	5.79753	4.95008	5.27439	4.93837	4.8966
AK9	4.76129	4.98467	4.52063	4.18613	4.84942	4.36597	4.91265	4.55939	5.11527	4.79848	4.93837	4.57461
AK9	5.26034	5.05507	5.21251	4.76129	5.08371	4.85046	5.63648	5.38641	5.11527	5.32024	5.60224	5.34855
AK9	3.85749	5.12219	4.56448	4.8071	4.76129	4.90264	4.99035	4.77672	4.89053	4.99035	5.04963	4.79848
AKAP1	6.65844	6.11884	6.76977	6.32859	6.89425	6.91433	6.40506	6.71131	6.46888	6.74757	6.30673	6.49044
AKAP1	13.2437	13.0593	13.2269	13.3231	13.4214	13.6023	12.8575	13.0339	12.9703	13.1602	12.9442	12.8555
AKAP10	7.34351	7.18007	7.58461	7.51122	7.70069	7.34499	8.40654	8.48648	8.20536	8.31965	7.85562	7.98403
AKAP11	8.93687	8.57402	8.69695	8.73653	8.57977	8.57323	8.50298	8.2652	8.28961	8.18092	8.27678	8.04232
AKAP11	11.4267	11.1421	11.2974	11.4017	11.6702	11.3997	11.6809	11.4637	11.4455	11.4626	11.802	11.4383
AKAP12	5.66519	5.71296	6.37278	6.03881	5.35738	5.50896	5.48366	6.0988	5.67111	5.66874	6.0988	6.00364
AKAP12	5.75698	5.51817	5.11353	5.06228	3.91041	4.28811	4.75685	4.18283	4.47271	4.67803	4.06207	4.73218
AKAP12	5.90577	6.51233	6.65337	6.59363	5.54803	5.05687	5.92073	5.92172	5.2666	5.27439	5.68402	5.96759
AKAP13	11.7475	11.9866	12.09	12.1506	11.437	11.7229	11.8757	11.8539	11.6923	11.6701	12.4425	12.4699
AKAP17A	4.28811	4.62176	3.99579	4.36597	4.8071	3.94205	5.44278	5.08902	4.89053	4.76129	4.8263	5.04963
AKAP17A	13.2003	13.6861	13.4719	13.8453	13.5494	13.373	13.3211	13.1704	13.4937	13.4092	13.2265	13.5504
AKAP2	5.53642	4.54659	5.3367	4.92655	6.06149	4.62176	4.93837	4.80924	5.40497	4.67803	5.29291	3.973
AKAP3	5.04782	5.12219	4.06566	4.4147	5.39929	5.12736	5.37631	5.05687	5.2666	5.16135	4.47271	4.57461
AKAP4	4.40338	4.75239	4.36013	4.8071	4.76129	5.2572	4.81139	5.58105	4.69088	5.10832	4.47271	5.32325
AKAP5	5.04782	5.41487	4.59465	5.03137	4.9364	4.87217	5.14954	5.05687	4.85358	5.22059	4.39198	5.34855
AKAP5	5.70377	6.29835	5.60965	6.07314	5.47895	5.99235	6.04883	6.3706	6.54682	6.44009	5.77904	6.52935
AKAP7	9.60107	9.67521	9.6385	9.29824	9.41229	9.32988	9.52633	9.20863	9.54753	9.43497	10.0844	10.1937
AKAP8	12.0601	12.1807	12.1689	12.1055	12.2925	12.2774	12.1272	11.8493	12.0754	11.877	12.3189	12.2306
AKAP8L	9.46104	9.09439	9.15396	9.04512	9.2494	9.21582	9.70061	9.99423	9.89282	9.79934	9.64246	10.2185
AKAP9	10.2427	10.3818	10.1825	10.2649	9.79738	9.57407	9.46921	9.38617	9.3281	9.39374	8.73751	9.1799
AKAP9	10.8498	11.0263	10.8617	11.267	10.8035	10.9223	11.0104	11.1076	10.9271	11.2423	10.6811	11.3334
AKAP9	4.84942	4.66742	4.66978	5.11527	4.53367	5.05687	4.22522	4.91265	4.66031	4.55172	4.58466	5.10308
AKIP1	10.5299	10.3544	10.0735	10.111	10.4861	10.602	10.1116	10.0975	10.3838	10.4076	10.1215	9.92385
AKIRIN1	11.3358	11.2657	11.2284	11.3146	11.0813	11.1619	11.0873	11.0732	11.1769	11.1876	11.194	11.2141
AKIRIN1	10.3047	10.0951	10.2362	10.2154	10.1836	10.1439	10.2403	10.2121	10.4032	10.3287	10.2491	10.2802
AKIRIN1	12.727	12.602	12.8467	12.7431	12.9851	12.6123	12.8739	12.7132	12.9656	12.8782	12.9742	12.8965
AKIRIN2	9.59866	9.8221	9.81944	9.76452	9.22389	9.16923	9.51298	9.26052	9.45137	9.24881	9.21724	9.31863
AKNA	4.48349	4.26329	4.0941	4.47271	4.44813	4.28811	4.53626	4.70938	4.38048	4.51012	4.76129	4.70016
AKNA	6.32933	5.84223	6.21665	6.16732	6.08071	5.86921	6.31279	6.37929	6.06508	5.77795	6.21341	6.08382
AKNA	7.88567	7.46892	7.63629	7.52401	7.42832	7.46994	7.87623	7.72987	7.49947	7.86544	7.11499	7.1412
AKNAD1	5.12219	5.32024	5.24616	4.71168	5.41768	5.24616	4.46456	4.60209	4.62176	4.92853	4.76129	4.86187
AKR1A1	10.6647	10.3753	10.7258	10.555	10.4378	10.3431	11.4751	11.531	11.2195	11.1925	10.4498	10.4351
AKR1B1	12.2352	12.476	12.3215	12.3851	12.1997	12.5915	12.4854	12.7081	12.3801	12.4484	12.4811	12.4088
AKR1C3	5.80884	5.05507	7.02092	6.71789	4.19272	4.16953	7.24986	7.04229	6.21826	5.94728	6.96813	6.05969
AKR1C8P	4.9694	4.47271	4.29119	4.25071	4.19272	4.05123	4.81139	4.70938	4.66031	4.71855	4.8263	4.73218
AKR7A2	12.1024	12.4495	11.9517	12.1575	11.915	12.2903	12.2017	12.3256	12.0745	12.321	12.8214	13.0811
AKR7A2	11.9863	12.4217	11.8959	12.1114	11.8447	12.2898	12.1047	12.2096	12.0106	12.1948	12.7558	12.9649
AKR7A2	11.8305	12.2367	11.735	12.0352	11.6745	12.1551	11.9548	12.0767	11.9897	12.1581	12.6579	12.7836
AKR7A2	12.1356	12.4975	11.9325	12.2293	11.8973	12.3958	12.2036	12.4163	12.2047	12.446	12.9119	13.1648
AKR7A2	11.9123	12.3234	11.8973	12.0855	11.909	12.2465	12.082	12.2883	12.0885	12.3352	12.6422	12.8872
AKR7A2	12.2401	12.5593	11.9776	12.2833	12.0084	12.4687	12.1752	12.3775	12.2439	12.3955	12.976	13.0405
AKR7A2	12.0304	12.3591	11.663	12.0284	11.7859	12.2327	11.988	12.0724	11.8673	12.1479	12.5435	12.8334
AKR7A2	12.2127	12.5318	12.0218	12.3035	11.9834	12.4699	12.1715	12.3818	12.2386	12.3983	12.8437	13.1702
AKR7A2	12.2047	12.4709	11.9603	12.3112	11.9696	12.4034	12.2123	12.3104	12.1802	12.2841	12.8003	12.9128
AKR7A2	12.009	12.4476	11.9344	12.1999	11.9115	12.3201	12.2123	12.2306	12.1364	12.3475	12.8538	12.9467
AKR7A2P1	8.12259	8.29057	7.93783	8.24563	8.16551	8.53833	7.92824	7.96407	7.85094	8.01143	8.33983	8.497
AKR7A3	10.0539	10.3693	9.93208	10.2545	10.0608	10.4097	9.87913	10.0187	9.81744	10.0986	10.2525	10.5431
AKR7L	10.807	11.096	10.6399	11.0626	10.6982	11.1683	10.8747	11.0439	10.9357	11.1075	11.4829	11.5461
AKT1	11.5276	11.3049	11.7089	11.8165	11.6078	11.7208	11.8784	11.8419	12.0106	12.0145	11.821	11.5693
AKT1S1	8.17552	7.8639	8.23987	8.39605	8.53201	8.59974	8.87701	9.01133	8.9365	8.77381	8.5179	8.69731
AKT2	9.90143	9.43921	9.59921	9.27038	9.77916	9.68708	10.2339	10.2628	10.5818	10.4522	10.2308	10.0444
AKT2	7.34905	6.85999	7.0723	7.1615	7.05749	6.94734	7.55231	7.30924	7.32451	7.37355	7.17404	6.77856
AKT2	7.4391	7.25025	7.3151	7.22295	7.35934	6.96356	7.48813	7.10302	7.62689	6.9539	8.15795	7.42884
AKT3	9.88639	10.034	10.0945	10.3267	9.86127	9.73601	10.2462	10.0306	10.0246	9.91319	9.82981	9.43214
AKT3	8.09559	8.64789	8.1976	8.33211	7.87546	7.75541	8.50844	8.65745	8.14824	8.32303	8.08257	8.54019
AKTIP	8.54245	8.09559	8.70547	8.50331	8.68969	8.24711	8.92406	8.41766	8.90249	8.55249	8.41502	8.50654
ALAD	7.16946	7.07141	7.10542	6.53	7.09226	6.87338	7.40687	7.95683	7.74185	7.60483	7.12213	8.20557
ALAS1	10.7758	10.7388	10.7472	10.7346	10.5356	10.7732	10.7229	10.7796	10.7957	10.7021	10.5998	10.6782
ALAS2	5.32924	4.83053	5.2572	5.32475	5.05868	5.05687	4.75685	5.14105	5.31119	4.99035	5.38209	5.30055
ALCAM	10.2342	9.94153	10.7017	10.6243	10.4511	10.1549	10.9313	10.7889	10.7569	10.5487	10.1651	9.1799
ALDH16A1	8.86353	9.28182	8.89726	9.13767	9.21056	9.54004	8.92046	9.39677	9.35245	9.55302	9.01133	9.44159
ALDH18A1	11.6699	11.6505	11.7962	11.689	11.8551	11.9066	11.6103	11.8184	11.6805	11.8948	11.857	11.8961
ALDH1A1	4.8071	4.70938	4.97705	4.99601	4.70938	4.87217	4.69088	4.77672	4.62176	4.92853	4.91265	5.37197
ALDH1B1	9.59373	8.75793	9.2266	8.96523	9.64076	9.53129	9.14581	9.06843	9.32628	9.35708	9.40065	8.55073
ALDH1L2	6.28454	6.31506	5.75587	6.28993	5.88608	5.9843	5.11873	5.51423	4.92853	5.22059	6.62807	5.84327
ALDH2	6.23352	6.68643	5.73062	6.02457	6.65397	6.73182	5.68636	6.14541	5.16973	5.52079	7.19307	6.6876
ALDH3A1	5.6533	5.34412	5.52144	5.58356	5.77904	5.72324	5.14954	5.31723	4.92853	5.27439	5.50896	5.32325
ALDH3A2	9.46704	8.00232	9.44099	8.59617	9.36927	8.74475	9.26287	8.57521	9.52836	9.1566	9.34016	8.44387
ALDH3A2	10.3013	9.40646	10.0019	9.49118	9.91628	9.78647	10.2288	9.89853	10.7957	10.4742	10.565	9.80701
ALDH3B1	5.71296	5.53253	5.88252	6.10668	5.96759	5.64251	5.66992	5.98383	6.14456	5.94728	6.04792	6.17316
ALDH3B1	6.62564	6.4086	6.6088	6.4525	6.66556	6.98341	6.61218	6.83757	6.89274	6.75482	6.41707	6.60911
ALDH3B1	5.02584	4.76792	4.97705	5.45242	5.19456	5.18137	5.44278	4.62663	4.98086	5.66874	5.04963	4.92853
ALDH3B2	4.8071	4.83053	4.78546	4.78546	4.76129	4.75016	4.53626	5.24616	4.8263	5.29903	4.8515	4.8966
ALDH4A1	5.67817	5.63527	6.6876	6.53746	6.90733	6.82383	7.16695	7.36537	7.24986	7.11781	6.38937	7.05749
ALDH4A1	8.37375	8.57867	8.91425	8.89682	8.96065	9.17865	9.68218	9.70083	9.6992	9.65735	8.91194	9.34793
ALDH5A1	6.76259	7.2869	7.22073	7.24986	7.38833	7.75541	7.63099	7.70257	7.91734	8.07723	8.03133	8.27881
ALDH6A1	8.99552	9.7449	8.83925	9.1971	8.60082	9.05651	8.92046	9.28962	8.64	8.96234	9.1829	9.73498
ALDH7A1	8.22639	7.97367	7.48696	7.33758	7.95465	7.91573	6.29223	6.23672	8.85485	8.97255	7.53232	7.14673
ALDH8A1	4.84942	5.23023	5.19456	5.14954	4.91265	4.22522	4.69088	3.28466	4.75685	4.63392	5.12736	4.98656
ALDH9A1	10.657	10.4964	10.3615	10.3353	10.4472	10.3112	10.5032	10.6825	10.5487	10.5198	10.1529	10.4899
ALDOA	15.8836	16.1187	15.667	15.8593	15.5638	15.9979	15.6544	15.8167	15.5744	15.7897	15.8474	15.9642
ALDOC	10.7731	11.1647	9.27043	9.80785	9.01051	9.86353	9.20954	10.0801	9.30405	10.0537	11.4584	11.4582
ALG1	11.4532	11.427	11.9028	11.9395	11.9289	11.9816	11.8887	11.8199	11.917	11.9053	11.4657	11.4914
ALG1	10.3252	10.5406	10.9167	11.1435	11.0239	11.1911	11.3308	11.4109	11.0431	11.1003	10.6806	11.0132
ALG1	7.74998	7.69142	8.94445	8.86546	9.07825	9.17387	9.56838	9.54145	7.92429	7.91672	9.0512	9.19567
ALG10	8.84919	8.22639	8.37375	8.5393	8.53047	8.82003	8.4725	8.61216	8.41123	8.62919	8.47563	8.18464
ALG10B	8.27988	8.76499	8.39854	8.52583	8.2792	8.59594	8.82521	8.70518	8.42099	8.72386	8.5091	8.78148
ALG11	11.4253	11.3166	11.1733	10.9971	11.5269	10.9706	10.7806	10.675	10.7614	10.6241	10.2615	10.3313
ALG12	6.6305	6.80084	7.27763	7.22295	7.19532	7.18276	7.23736	7.09622	7.55551	7.37915	7.41623	7.30943
ALG13	10.1415	10.3856	10.6462	10.4157	10.8712	10.682	10.7996	10.8603	10.8931	10.8757	10.4963	10.7717
ALG13	11.512	11.5089	10.9424	11.3992	11.3201	11.4832	10.779	11.1294	10.7927	11.0711	11.1699	11.1037
ALG14	9.78905	9.28712	10.104	10.0003	10.2107	10.1804	10.633	10.4873	10.5722	10.4376	10.2627	9.85044
ALG14	8.80344	8.48966	9.05029	9.12723	9.31957	9.25137	9.27033	9.15523	9.22379	9.23944	8.98322	8.66857
ALG1L	8.99015	8.73229	9.47977	9.41221	9.79644	9.81424	9.69246	9.7299	9.61769	9.69942	9.48192	9.38432
ALG1L2	8.41748	7.9498	8.92554	8.91368	9.11514	8.97512	8.89025	8.89978	8.86585	8.80358	8.3104	8.31739
ALG1L2	9.06473	8.9592	9.75634	9.85561	9.88594	9.92394	9.92759	9.94921	9.81571	9.76783	9.45917	9.45912
ALG2	9.34475	9.70361	9.56112	9.63352	9.90278	9.89219	9.32689	9.30591	9.02864	9.1456	9.05499	9.22615
ALG2	10.7539	10.7337	10.8675	10.7255	11.0566	10.847	11.0601	10.553	10.6526	10.4338	10.6482	10.4977
ALG3	12.3265	12.39	12.1388	12.3213	12.4001	12.7248	12.3743	12.5563	12.3154	12.419	12.4052	12.6944
ALG5	13.3157	13.2546	13.5625	13.3676	13.773	13.5407	13.8077	13.5835	13.7138	13.6064	13.8463	13.5761
ALG6	10.3004	10.0263	10.301	10.4197	10.4598	10.4564	10.5113	10.4905	10.2703	10.4007	10.3739	10.3367
ALG8	13.6043	13.5016	13.7032	13.6861	13.8345	13.9627	13.5179	13.2999	13.7437	13.5765	13.7364	13.4951
ALG9	7.78023	8.18846	7.93612	8.07255	7.92874	8.21894	8.63184	8.53712	8.47554	8.67219	8.42834	8.6821
ALKBH1	8.67734	8.48966	8.81076	8.54148	8.68918	8.63449	8.83538	8.78435	8.91779	8.83432	8.9261	8.70727
ALKBH2	12.6589	12.8939	12.6773	12.8581	12.911	13.1916	12.6806	12.7598	12.7673	12.824	12.7789	12.8908
ALKBH3	9.24336	9.27723	9.50295	9.59042	9.63745	9.70325	9.91475	9.99246	9.64913	9.802	9.67433	9.87055
ALKBH3	9.19495	9.37403	9.39329	9.4859	9.48171	9.53466	9.87823	9.94406	9.4656	9.70785	9.70523	9.82601
ALKBH4	9.32707	9.05877	9.3748	9.25423	9.438	9.42809	9.22765	9.31212	9.3472	9.33231	9.0238	9.21284
ALKBH5	11.8157	12.2206	11.8422	11.9866	11.7279	11.7908	11.3198	11.7131	11.3203	11.4732	11.5468	12.0364
ALKBH5	9.9609	10.0634	9.61784	9.88015	9.69097	9.81103	9.69159	10.0051	9.84888	10.2552	9.82303	10.2477
ALKBH6	8.04482	7.66988	8.22478	7.8525	8.20557	8.04869	8.41466	8.51494	8.46606	8.11978	8.11154	8.07188
ALKBH7	11.2029	11.3709	10.9899	10.9958	10.8634	11.1805	10.8863	11.0479	10.789	11.0413	11.3882	11.3578
ALKBH8	5.462	5.27439	5.58857	5.46472	5.66519	5.41487	5.6164	5.24616	5.2666	5.0203	4.70016	5.25405
ALKBH8	9.47564	8.86391	9.43609	9.31457	9.45703	9.15633	9.48086	9.1566	9.13837	9.02973	8.49384	8.20557
ALMS1	6.61218	6.08293	6.54553	6.25572	6.41354	6.50705	5.93456	6.3479	5.74021	6.1403	6.32746	5.96759
ALMS1	10.1897	9.73668	10.3318	10.1317	10.6801	10.3751	10.4182	10.056	9.9972	9.71942	10.4363	9.74328
ALMS1-IT1	6.27448	5.38641	5.60965	5.67817	5.77136	5.92073	6.02133	6.44424	5.86819	6.05879	5.92172	5.87537
ALMS1P	6.75538	6.28608	6.8011	6.68643	7.31359	6.72103	7.20411	6.64439	6.4146	6.29835	6.78348	6.4573
ALOX12-AS1	6.89274	7.94249	6.98436	7.2683	7.29763	7.54605	7.80248	7.91709	7.75986	7.8821	7.21346	7.6721
ALOX12-AS1	7.2867	7.53653	7.49315	7.61068	7.19532	7.7102	7.61575	7.55375	7.41217	7.28651	7.59755	7.74564
ALOX12B	5.462	5.71296	5.59852	5.97239	5.84223	5.54803	5.44278	5.7592	5.59852	5.90977	6.02133	6.15134
ALOX15	5.462	4.83053	4.97705	5.45242	5.24616	4.98182	5.54288	5.53512	5.44278	5.628	5.52993	5.84327
ALOX15B	5.61946	5.76142	5.95602	5.76916	5.58732	5.56082	5.46336	5.601	5.31119	5.50234	5.66874	5.67817
ALOX5	9.24663	8.46061	7.00206	6.81692	7.30031	7.10804	8.90311	8.42415	7.84153	7.64051	9.44746	8.07924
ALOX5AP	11.9457	12.0096	12.1351	11.8548	11.7449	11.7518	12.0417	11.6388	11.9644	11.8379	12.2472	11.7142
ALOXE3	4.9305	4.72083	5.23023	5.03137	4.49953	4.33652	4.75685	4.84524	4.50748	4.40905	4.58466	4.86187
ALPK1	10.4813	9.69097	8.88936	8.40485	9.9257	9.54391	9.10644	8.69999	9.23191	9.01761	9.70361	8.67726
ALPK1	15.7462	15.6485	15.4968	15.6293	15.4438	15.4064	14.6879	14.6526	14.9642	14.8451	15.0023	14.9759
ALPK3	4.71168	6.15345	5.46744	5.82005	5.56082	5.56082	5.6164	5.19292	5.95699	5.54288	5.33596	5.60718
ALPP	7.58555	7.43892	7.80585	7.69142	7.58461	7.40226	7.24154	6.7216	6.77417	7.06962	6.86876	6.3735
ALPPL2	9.80449	9.89437	9.89614	9.97691	9.70206	9.88639	9.16835	9.13142	9.28028	9.2764	9.34835	9.04796
ALS2	5.74806	5.09255	6.31506	5.69277	6.55003	5.89166	6.02133	5.72324	6.06508	5.87742	6.32746	5.67817
ALS2	7.70934	7.53167	7.34259	7.34277	7.74185	7.58493	7.92528	8.08379	7.77311	7.89958	7.80356	8.23987
ALS2	6.56598	5.94971	6.73238	6.19055	6.84019	6.11711	6.4648	6.62564	6.19137	6.39116	6.4086	5.98478
ALS2	9.095	7.58022	9.04347	7.987	9.05538	8.72122	8.95533	8.97607	8.81303	9.00298	9.12136	8.20557
ALS2CL	6.70729	6.3735	6.59114	6.38685	6.5287	6.18643	6.41354	6.50705	6.6128	6.2737	6.57041	6.48138
ALX3	4.52325	4.07639	4.16953	4.4147	3.91041	4.05123	4.46456	4.51539	4.69088	4.63392	4.30646	4.62176
ALYREF	15.1837	15.0591	15.3997	15.165	15.3346	15.2848	14.7288	14.7789	14.7448	14.7253	14.8705	14.5612
AMACR	5.63285	5.88507	5.39929	5.15967	4.9364	5.77575	5.72096	6.03972	5.58231	5.94728	5.66874	5.81258
AMACR	8.2728	8.95078	8.28499	8.33211	8.22659	8.31965	8.40654	8.87163	8.18826	8.71337	8.1723	8.73941
AMBN	4.54916	4.56702	4.80924	4.56702	3.973	4.98182	4.87832	4.87627	4.75685	4.36597	4.30646	4.57461
AMBRA1	6.30673	6.18725	6.17316	6.08293	6.47835	6.21584	6.26278	6.29453	6.15725	6.48642	6.24783	6.00364
AMBRA1	10.8839	10.8004	11.0878	10.8672	10.9605	10.9739	11.3716	11.194	11.2037	11.1098	11.0139	11.3375
AMD1	12.8178	12.2767	12.8357	12.675	12.7776	12.3044	12.0332	11.8565	11.977	11.8273	11.9698	11.2675
AMD1	14.8783	14.1819	14.9248	14.7448	15.2889	14.7585	14.6177	14.3693	14.6757	14.4004	14.7365	14.2304
AMDHD1	5.76916	6.74421	7.48041	7.18936	5.56082	5.4414	7.7056	7.41886	7.69113	7.75012	7.44894	7.43354
AMDHD2	10.5203	10.2829	10.2131	10.3047	9.9914	10.3529	10.3331	10.5297	10.3054	10.5721	10.1936	10.489
AMDHD2	6.81745	6.44424	6.84543	6.71789	6.87133	6.62533	7.44911	7.32676	7.59086	7.23517	6.72103	7.07587
AMER1	9.10791	7.82334	8.97009	8.74173	8.87163	8.44594	9.33352	8.65201	9.03948	8.60808	8.5299	8.07534
AMFR	9.11438	9.68006	9.65537	9.74097	9.36927	9.70764	9.93014	9.94647	9.739	9.89181	9.45562	10.0735
AMFR	9.24881	9.546	9.63639	9.57198	8.35294	8.26285	9.72738	9.81864	9.38747	9.43497	9.56882	9.6157
AMH	5.51423	5.33372	5.41487	5.39929	5.45105	5.05687	5.90276	5.95117	5.59852	5.628	5.98098	6.31581
AMICA1	15.1823	15.2768	15.4438	15.4295	15.3326	15.1879	15.5638	15.4167	15.561	15.3038	15.3692	15.6167
AMIGO1	6.84255	6.28608	6.10668	6.27059	6.74813	6.98341	6.89248	6.68468	6.84647	6.96284	6.35893	6.81051
AMIGO2	10.9167	10.6357	10.5807	10.1597	10.3205	9.8124	10.5848	10.4584	10.3145	10.2577	10.5089	10.5504
AMIGO3	7.11304	7.66323	7.68865	7.83668	7.40882	7.53815	7.69432	7.45802	7.75986	7.76843	7.49515	8.02511
AMMECR1	11.1839	11.6177	11.2743	11.485	11.2686	11.2303	11.3963	11.4497	11.2404	11.2396	11.3173	11.541
AMMECR1	9.53186	9.95128	9.84431	10.1559	9.81157	10.0571	9.83552	10.0105	9.8949	9.9668	9.69115	9.79143
AMMECR1L	11.6741	11.6006	12.0289	12.0637	11.9218	11.8143	11.861	11.6823	11.6298	11.5991	11.5708	11.5351
AMN	10.5391	10.7361	10.3184	10.4012	9.99228	10.5027	9.30577	9.55905	9.44725	9.80055	9.49917	9.68846
AMN1	5.83171	4.83053	4.91265	4.62176	5.54803	5.3419	5.48366	5.47827	5.59852	4.92853	5.70319	5.34855
AMOT	4.40338	4.69088	4.29119	3.88216	4.11853	4.40905	5.14954	4.84524	5.09255	4.71855	5.98098	5.41768
AMOTL1	8.03523	7.81268	7.69156	7.55838	7.64051	8.0779	7.05365	7.75986	7.16841	6.9539	6.77774	7.29687
AMOTL2	5.71296	5.83382	5.36469	5.84327	6.48508	6.13518	5.88557	5.7592	5.90276	6.04246	5.54803	5.1563
AMPD2	9.15423	8.22458	8.95515	8.5635	9.416	9.01034	9.23391	9.20211	9.39454	9.13986	9.62486	9.12605
AMPD3	9.10284	9.68955	9.33338	9.44604	8.80492	8.97929	9.46921	9.47741	9.26394	9.41225	9.45827	10.0981
AMT	7.35347	7.30107	6.76977	7.22636	6.67882	7.24154	7.76069	7.74564	7.49398	7.50709	8.72485	8.33127
AMT	5.60718	5.44278	5.17805	5.50896	5.2572	5.3419	5.58105	5.862	5.59852	5.34116	6.32746	6.11277
AMY1C	7.72348	8.12894	7.59304	7.93563	7.7983	8.0414	7.57881	7.87367	7.58179	7.72121	8.68969	8.39015
AMY1C	8.7944	8.97625	8.20831	8.76181	8.47976	8.86906	8.21349	8.49717	8.2314	8.40379	9.33491	9.09439
AMZ1	13.7488	13.9045	13.4325	13.8231	13.3795	13.2721	12.6158	12.637	12.7628	12.7016	12.9903	12.9954
AMZ2	13.7529	14.0023	13.796	13.9261	13.6303	13.8744	13.6974	13.8	13.4719	13.6888	14.0112	13.9825
AMZ2	13.5112	13.7032	13.4911	13.7418	13.4028	13.6013	13.3716	13.5948	13.2177	13.4446	13.7685	13.7748
AMZ2	11.6979	11.9302	11.7702	11.9839	11.8027	12.0297	11.5693	11.7925	11.3888	11.5927	12.0815	12.0986
AMZ2P1	9.65343	10.0488	9.7991	9.93494	9.97811	10.1096	9.40597	9.7614	9.38617	9.59432	10.1708	10.3069
ANAPC1	8.22639	8.21024	8.49125	8.57371	8.42816	8.38737	8.46078	8.48329	8.47242	8.53995	8.61928	8.27881
ANAPC1	9.60385	9.24623	9.82077	9.87414	9.96349	9.89437	9.87318	9.9713	9.91263	9.89815	9.67205	9.60732
ANAPC1	13.1213	12.8908	13.1853	13.3774	13.427	13.4577	13.4193	13.4438	13.3068	13.531	13.1452	13.1143
ANAPC1	10.2231	10.1928	10.0876	10.0786	9.52649	9.827	9.91587	10.1138	9.63526	9.9683	10.7204	10.7284
ANAPC1	5.6401	5.80293	5.86303	5.65926	5.62678	5.68694	5.6521	5.47827	5.59852	5.77795	5.38209	5.12736
ANAPC10	11.1639	10.7069	11.1986	10.7521	11.2912	10.9822	11.547	11.5479	11.353	11.4581	11.4012	11.1846
ANAPC11	15.8474	16.1447	16.0414	16.2758	15.9005	16.2132	16.3562	16.335	16.1599	16.2563	15.9553	16.2589
ANAPC13	9.88324	9.70361	10.5347	10.5273	10.7339	10.6136	10.7763	10.5474	10.1767	10.1334	10.5073	10.3532
ANAPC15	9.80735	10.0692	10.3798	10.3564	10.3227	10.4569	10.6622	10.5729	10.6025	10.653	10.2827	10.6903
ANAPC16	8.97123	9.38962	8.75959	8.9478	9.1509	9.3836	9.12696	9.16269	9.01981	9.07658	9.35323	9.32707
ANAPC1P1	7.21387	6.84543	7.36628	7.65699	7.63326	7.53815	7.54364	7.30924	7.31397	7.43493	7.27219	6.98032
ANAPC2	5.88608	5.44278	6.17316	6.03148	6.33679	6.36478	5.88557	5.84327	6.06508	6.04246	5.71296	5.87537
ANAPC4	12.6524	12.5012	12.6711	12.6841	12.8043	12.6006	12.4755	12.4497	12.4451	12.554	12.4811	12.5258
ANAPC5	14.4867	14.2338	14.4623	14.4709	14.3156	14.4698	14.4823	14.5669	14.5349	14.505	14.6246	14.3929
ANAPC7	9.11563	8.605	9.12066	8.97027	9.37263	9.27218	9.37648	9.33086	9.42034	9.07245	9.03284	8.77888
ANG	7.36664	8.13205	7.15308	7.17404	6.44148	6.49177	7.03978	6.93314	7.04798	7.02	8.14102	8.19822
ANGEL1	7.60606	7.03061	7.47536	7.49515	7.83917	8.0414	7.66915	7.95271	7.88389	7.89226	7.65042	7.53686
ANGEL2	7.7753	7.93747	7.49315	7.75986	7.25911	7.29802	7.33255	7.4878	7.01443	7.36737	7.38582	7.7753
ANGEL2	10.2879	10.3369	10.1242	10.2761	10.3374	10.2741	10.3409	10.078	10.2318	10.1138	10.6179	10.5261
ANGPT4	4.71168	4.3395	4.31554	4.92655	4.70938	4.57461	4.46456	4.28811	3.94595	4.46456	4.88036	4.86187
ANGPTL4	6.49711	7.96624	4.80924	6.56725	4.11853	4.98182	6.02133	7.54364	6.43593	7.0352	8.75341	8.20557
ANGPTL6	8.01887	8.2609	7.8006	7.88516	7.42202	7.93734	8.17823	8.33593	8.0548	8.10206	8.86327	8.52583
ANK1	6.27448	6.85999	6.65337	6.4394	6.99099	6.63019	7.76788	7.38797	7.85406	7.49548	6.92203	7.07587
ANK2	4.95008	5.4261	5.024	5.08371	4.70938	5.31723	5.09431	4.55939	4.95008	5.19127	5.76584	5.81258
ANK3	7.10607	6.90181	7.9578	7.8465	6.0988	5.64251	6.93609	6.75426	7.59086	7.47569	5.98098	5.34855
ANK3	10.5564	10.4776	11.4051	11.4965	9.45386	9.20283	10.9897	10.8161	11.622	11.427	9.65601	9.1456
ANK3	5.39929	5.36177	5.7774	5.99046	4.11853	4.16953	5.4219	5.4275	6.16983	6.25099	5.33596	4.70016
ANK3	5.53642	5.49169	6.60541	6.42897	4.8071	4.05123	5.6164	5.56082	6.24149	6.5274	4.88036	4.73218
ANKAR	6.42338	6.76757	6.17316	6.50176	5.88608	6.18643	6.22712	6.20039	6.03515	6.29835	6.45661	6.68
ANKDD1A	5.66519	4.98467	5.30816	5.37051	4.38048	4.22522	5.09431	5.08902	4.18613	4.55172	4.55172	3.973
ANKDD1A	5.88608	5.30055	5.94728	5.71296	4.56194	4.19928	5.88557	5.33967	4.71855	4.09057	4.62176	3.8408
ANKDD1A	6.56598	6.27526	6.2737	6.57861	6.05019	6.52021	6.47295	6.28454	6.09353	5.90977	5.8296	6.1386
ANKEF1	7.4546	6.65098	7.15308	6.57104	7.19142	6.82807	7.37988	6.98626	7.00697	6.93609	7.58399	6.39438
ANKEF1	6.71303	5.76142	6.38721	6.16732	6.67882	6.41812	6.82966	6.71131	6.24149	6.17898	6.68643	5.93652
ANKEF1	8.49384	7.38582	7.83576	7.36628	7.61314	7.62689	8.76831	8.5255	8.08257	8.13953	8.62949	7.692
ANKFY1	9.67389	8.88435	9.4601	9.25904	9.78796	9.09714	9.13554	8.66154	9.38617	9.21542	9.55534	8.84116
ANKFY1	5.58606	5.19948	5.41487	5.59852	5.90677	5.73231	5.6164	5.08902	5.4247	5.70492	5.50896	5.39786
ANKH	6.33679	6.72615	6.64198	6.90783	6.87133	7.01582	6.80353	6.24625	6.75371	6.86773	7.89201	7.95489
ANKH	6.45661	6.7862	7.29954	7.28536	7.34296	7.41605	7.28728	7.20574	7.47265	7.32526	8.16823	7.78896
ANKHD1	11.774	12.0149	11.328	11.5369	11.6057	11.7783	11.5879	11.9435	11.5775	11.831	11.5712	12.3461
ANKHD1-EIF4EBP3	9.82909	10.2029	9.49751	9.90566	9.695	10.0923	9.81036	9.81023	9.87868	9.96217	10.1001	10.4575
ANKIB1	8.58447	7.82863	8.36192	7.7375	8.62531	7.91573	8.3452	8.03546	8.29278	8.07278	8.20332	7.25104
ANKLE1	6.24229	6.19466	5.88252	5.81044	6.75371	6.4682	6.27176	6.35636	6.21826	6.34716	5.48768	6.08382
ANKLE2	9.9077	10.0232	10.4494	10.5033	10.356	10.3617	9.86434	9.85826	10.0279	9.7493	9.98883	9.74114
ANKLE2	9.78783	9.50646	10.1056	10.0762	9.36504	9.06046	9.11914	8.72386	8.92887	8.85537	8.9812	8.54816
ANKMY1	8.10719	7.58586	8.11046	7.82041	8.15648	7.70185	6.98768	7.36537	7.42622	7.32057	7.29725	7.09886
ANKMY1	9.21557	9.64325	8.98861	9.33965	8.94384	9.30472	8.59602	8.58063	8.90249	9.00298	9.02068	8.584
ANKMY2	8.31946	7.5173	8.28952	7.79113	8.074	7.61575	7.88706	7.67151	8.25736	7.7543	7.98534	7.42202
ANKRA2	9.40291	9.47175	9.02432	9.20812	8.75487	8.82481	9.65112	9.7128	9.25531	9.50754	9.87577	9.83021
ANKRD10	8.7502	8.68151	8.88231	8.97846	9.20283	8.89543	8.96727	8.97786	9.24197	9.12798	8.89978	8.89651
ANKRD10	8.5711	8.89506	9.10666	9.34354	9.17439	8.9621	8.71351	8.72008	8.52599	8.2946	8.54768	8.67998
ANKRD10-IT1	9.34604	9.40752	9.05674	9.42861	9.28428	9.20283	9.43488	9.42459	9.12739	9.11286	9.37467	9.42416
ANKRD11	10.2561	10.5973	10.5973	10.7667	10.2512	10.6983	10.657	10.5704	10.5441	10.5234	10.6641	10.7051
ANKRD11	12.182	12.2186	11.9359	12.1246	11.7046	11.7144	11.2714	11.1107	11.1694	11.1283	11.0717	10.8893
ANKRD11	13.4961	13.6671	13.333	13.6793	13.0876	13.0955	13.1129	13.062	12.9713	12.9322	12.9984	12.7477
ANKRD12	5.6533	5.53253	5.68227	5.06228	5.57223	5.09607	6.18725	5.31723	5.67111	5.32024	5.66874	5.71296
ANKRD12	10.1214	10.3299	10.4809	10.281	10.0669	9.67043	8.94531	9.02143	9.03479	9.20283	9.80369	9.828
ANKRD12	10.0941	10.2482	10.1976	10.5634	10.0332	9.7288	9.84457	9.75582	9.78582	9.92629	9.96908	10.0078
ANKRD13A	9.15423	9.9493	9.2266	9.42083	8.83399	8.86636	8.65328	9.00561	8.52052	8.74538	8.39739	9.07903
ANKRD13A	11.5036	12.1453	11.7149	11.9687	11.4258	11.7506	11.8242	11.9229	11.8372	12.0048	12.0067	12.3854
ANKRD13B	7.81134	7.78324	7.82625	8.1935	7.96443	8.09625	8.07255	8.1002	8.10031	7.92676	7.87546	7.74564
ANKRD13B	6.64679	6.16983	6.72103	6.56725	6.76204	6.89375	6.38937	6.64439	6.69835	6.97937	6.55131	6.18725
ANKRD13C	6.26278	6.20447	6.74421	6.62411	6.64948	6.31279	6.70037	6.22391	6.46888	5.84327	6.55131	6.39438
ANKRD13C	8.41361	7.99692	8.53849	8.45762	8.45625	7.95719	8.47089	8.01038	8.25736	7.94858	8.12894	7.54186
ANKRD13D	12.668	12.6536	12.655	12.7754	12.3289	12.4824	12.828	12.6529	12.8484	12.6214	12.6035	12.4694
ANKRD16	11.0516	10.871	10.9922	10.9496	11.2166	11.3482	10.7529	10.7824	10.8481	10.7639	11.0953	11.0175
ANKRD17	6.4086	5.65569	6.01948	5.95117	5.97621	5.90977	5.72096	5.73965	5.80346	5.58606	5.38209	5.39786
ANKRD17	11.6031	11.2527	11.4805	11.4982	11.8539	11.3958	11.3102	11.0636	11.2253	11.0175	11.062	10.7322
ANKRD18A	5.32924	5.71296	5.04235	5.32475	4.16283	4.47811	4.81139	5.03137	5.2666	5.32024	4.55172	4.66031
ANKRD18B	5.8511	6.18725	5.48366	5.69277	5.37197	5.12736	5.4219	5.68402	5.86819	5.66874	5.38209	5.60718
ANKRD18DP	6.06239	6.11884	6.03881	5.85371	5.88608	6.13518	5.94728	6.06688	6.03515	6.2395	5.8296	6.46888
ANKRD19P	4.66742	4.91265	4.56448	4.4147	5.08371	4.57461	6.22712	5.79753	6.54682	6.09968	5.22059	5.48366
ANKRD2	5.43446	5.30055	4.71168	4.18613	5.12133	4.70708	4.87832	4.91265	5.14446	4.99035	5.36177	4.98656
ANKRD20A1	6.29835	6.45593	6.2231	6.19055	6.0278	5.66756	5.97143	6.40079	6.54682	6.33679	6.35011	6.36769
ANKRD20A11P	8.84155	9.81023	9.05899	9.34095	7.73383	7.92416	8.80122	8.57079	9.20563	9.45485	8.58573	9.18507
ANKRD20A11P	6.00598	6.24308	5.39929	5.1962	5.10308	4.71855	4.62176	4.06566	5.22059	5.50234	5.09782	4.86187
ANKRD20A11P	6.23352	7.11108	8.38449	8.66517	5.47895	4.8263	5.82005	5.9375	8.34935	8.46495	5.33596	5.96759
ANKRD20A12P	5.34116	5.61946	4.66978	4.92655	4.49953	4.46456	4.62176	4.38048	4.66031	5.08371	4.70016	5.1563
ANKRD20A12P	5.17639	6.22028	5.11353	4.76129	4.53367	4.57461	4.37759	4.18283	4.62176	4.26329	4.58466	4.73218
ANKRD20A12P	6.67235	7.74578	4.52063	5.63648	5.08371	5.24616	4.46456	5.00165	4.38048	4.36597	5.33596	5.84327
ANKRD20A12P	6.92525	7.68413	5.69335	6.21584	5.57223	5.81845	5.78777	5.862	5.53771	6.06957	5.95117	6.2126
ANKRD20A2	5.21088	5.41487	5.4261	5.67817	4.49953	4.64357	5.14954	5.47827	5.16973	5.58606	4.76129	5.50631
ANKRD20A2	4.71168	5.7932	4.97705	5.6078	5.046	4.87217	5.22059	5.51423	5.19784	6.01018	5.38209	6.29453
ANKRD20A2	5.22943	5.90276	5.04235	5.09782	4.89053	4.70708	5.28984	5.47827	5.22059	5.41487	5.41628	6.26981
ANKRD20A2	8.88632	9.84946	8.6802	9.13109	7.73072	8.21389	8.69202	8.61699	8.67064	8.92046	8.44154	9.10032
ANKRD20A3	6.48105	7.1682	5.27671	5.46472	4.84942	5.1962	4.87832	5.58105	4.38048	5.72096	5.41628	6.31581
ANKRD20A5P	7.34905	8.08622	8.59415	8.9636	6.98436	7.09644	7.46655	7.28651	8.39176	8.53412	7.03107	7.40226
ANKRD20A8P	5.14615	5.67817	4.76129	5.06228	4.11853	4.53367	4.81139	4.70938	5.11527	5.41487	4.66268	5.07838
ANKRD20A9P	5.26034	5.36177	6.08293	6.10668	4.82841	4.90264	5.78777	5.47827	5.40497	5.97717	4.79848	4.98656
ANKRD20A9P	8.71652	9.63014	9.73498	9.99411	7.93808	8.14463	8.77367	8.5255	9.90864	9.95885	8.2319	8.61561
ANKRD23	8.39694	7.79004	8.64324	8.35698	8.35184	8.30243	8.74173	8.49192	8.84796	8.62135	8.77642	7.96792
ANKRD24	5.462	6.08293	5.7774	5.85371	5.2572	5.45379	5.50631	5.79753	5.59852	6.04246	5.66874	5.39786
ANKRD26	5.97526	6.57168	6.24467	6.4573	6.0278	6.23911	6.50573	6.5287	5.86819	6.28608	5.52993	6.38685
ANKRD26	8.11729	8.98731	8.37737	8.63932	8.074	8.66813	8.31324	8.48648	8.53785	8.75111	8.2148	8.78755
ANKRD26P3	5.26034	5.13935	5.4261	5.48231	4.9364	4.62176	5.04418	5.24616	4.66031	4.51012	4.8515	5.30055
ANKRD27	6.21665	5.80293	6.58113	6.55707	5.96759	6.20692	6.33008	5.98383	6.5287	6.22632	6.46684	6.2126
ANKRD27	9.73237	9.48179	9.95316	9.80674	9.91792	9.62349	10.2255	9.92022	10.0997	9.99658	9.95431	9.52755
ANKRD28	9.22499	9.2447	9.77903	9.67918	9.31825	9.11004	8.75424	8.42415	8.7838	8.59197	9.88547	9.47403
ANKRD30A	5.14615	5.36177	4.66978	4.56702	4.66268	4.47811	4.37759	4.06566	4.62176	4.55172	4.62176	4.70016
ANKRD30BL	5.63285	5.02584	5.08194	4.8071	5.1563	5.09607	5.01844	5.05687	4.89053	4.99035	4.70016	4.92853
ANKRD30BP2	4.9694	4.47271	4.1323	4.56702	5.01007	4.85046	4.84942	4.97131	4.42872	4.79848	4.72083	4.70016
ANKRD31	5.04782	5.1888	5.00165	4.76129	5.33967	5.54803	4.93837	4.4343	4.8263	4.79848	4.47271	4.86187
ANKRD31	4.78546	5.45379	4.22844	4.21555	4.66268	5.36906	4.75685	4.77672	4.75685	4.99035	4.99601	4.92853
ANKRD32	9.96668	9.94483	10.2721	10.2984	10.3176	10.1726	10.0119	10.2372	10.0851	10.2439	9.94046	9.91733
ANKRD32	9.77224	9.47095	9.77437	9.71645	9.57758	9.37263	9.52816	9.67043	9.35074	9.51889	9.21046	9.10611
ANKRD33	7.99326	8.06427	8.0228	8.17407	7.79547	8.13012	7.61575	7.90511	7.79898	7.74256	7.8318	7.75485
ANKRD33B	5.06767	5.73683	5.53577	5.91476	5.08371	5.09607	5.6164	6.01018	5.52079	5.74021	3.57431	5.04963
ANKRD33B	11.2591	11.9525	12.2211	12.2149	11.8937	11.9646	12.3238	12.3986	12.0893	12.0764	10.7405	11.2166
ANKRD34A	8.44482	6.48575	7.90159	6.98673	8.07857	7.4097	7.77118	7.37608	8.30404	7.62171	7.74704	6.52935
ANKRD34C-AS1	5.04782	4.45363	4.62176	4.56702	4.97705	4.92853	4.37759	4.23164	4.07639	4.71855	4.39198	4.30342
ANKRD35	9.28943	8.43226	9.86069	9.44987	9.45386	9.13986	9.18847	9.12152	9.91382	9.79014	9.37959	9.36959
ANKRD36	9.21633	8.93662	8.30889	8.26676	8.98458	8.77888	8.97105	8.92096	9.00847	9.02973	9.34992	9.01406
ANKRD36	11.0173	11.1692	10.737	10.926	10.7909	10.612	10.3055	10.1121	10.4287	10.3305	10.5073	10.1781
ANKRD36	8.33881	8.08345	8.55025	8.28692	7.92231	8.10795	8.1313	7.99503	8.00968	7.91672	8.37854	8.23689
ANKRD36	9.93282	9.88378	9.14894	9.61853	10.0505	9.65418	9.01911	8.90975	9.50667	9.5521	9.76707	9.561
ANKRD36	10.5695	10.4664	10.6711	10.788	10.6351	10.5225	10.6977	10.2904	10.7123	10.6103	10.7182	10.2717
ANKRD36B	10.3431	10.4867	9.77903	10.0003	9.89891	9.90309	9.49572	9.50845	9.55302	9.66928	10.0025	10.0892
ANKRD36B	9.65649	9.47893	9.1673	9.57659	9.57	9.40611	8.95291	8.8811	9.30861	9.37828	9.61232	9.51001
ANKRD36B	8.91106	7.93022	8.44586	8.3853	8.43226	8.23788	8.40972	8.34501	8.51182	8.60098	9.0238	8.30081
ANKRD36B	13.1626	13.1383	12.9354	12.9533	12.4675	12.0233	12.3487	12.1272	12.1774	12.1039	12.0016	11.6138
ANKRD36BP1	7.48579	7.16402	7.54299	7.13009	7.19142	7.06424	6.98768	6.7216	7.03015	6.7976	7.29725	7.10586
ANKRD36BP2	6.63897	6.3908	6.17316	6.50176	6.39652	6.42618	6.4648	6.3479	6.33008	6.34716	6.72955	6.73915
ANKRD36BP2	9.54664	9.67521	9.0454	9.16662	9.20863	9.08789	8.57221	8.79859	8.90925	8.92801	9.15269	9.20848
ANKRD36BP2	6.76259	6.3735	6.25926	6.35673	6.84543	6.8003	6.72274	6.80353	6.51693	6.89248	7.10411	7.23776
ANKRD37	11.1251	12.9322	10.9377	11.7419	11.0017	11.8625	11.6993	12.8728	11.8547	12.8088	11.812	12.8862
ANKRD39	12.7277	12.6454	12.9876	12.9847	13.0869	13.1759	12.9345	12.9306	12.987	12.9911	12.7139	12.862
ANKRD40	12.0314	11.7932	12.1911	12.3585	12.0573	12.1219	11.93	11.8339	11.9193	11.8375	11.7399	11.4286
ANKRD42	5.39929	4.49953	5.7774	5.28059	5.80293	5.09607	5.48366	5.33967	5.00727	3.64328	5.09782	4.70016
ANKRD42	15.2984	15.6454	15.2318	15.3706	15.2318	15.4079	14.9553	15.165	15.0644	15.2216	15.2835	15.4189
ANKRD42	6.15218	5.70492	6.25926	5.77904	6.84019	6.0988	6.62259	5.8296	6.4631	6.08382	6.12402	5.58732
ANKRD44	10.2571	11.1992	9.94821	10.8878	9.57573	10.3609	9.88015	10.6003	10.0217	10.536	9.98732	11.6539
ANKRD44	5.68811	4.8515	5.83487	5.58356	5.92766	6.00925	5.58105	5.45242	5.77136	5.24616	5.86406	5.34855
ANKRD44-IT1	5.26034	4.94228	4.97705	5.1962	5.22863	5.38353	5.82005	5.862	6.04974	5.87742	6.63897	6.29453
ANKRD45	13.127	13.0295	12.955	13.1676	12.9863	12.8337	12.4029	12.4887	12.6563	12.6533	12.6184	12.6879
ANKRD46	9.70206	9.06484	9.67591	9.36831	9.73653	9.54917	9.74944	9.58233	9.6534	9.37828	9.36449	9.29853
ANKRD49	11.3662	11.3909	11.2673	11.1699	11.1774	11.1735	11.449	11.2671	11.3457	11.0516	11.5524	11.6214
ANKRD52	12.4493	12.2676	12.7106	12.7106	12.5453	12.6451	13.0046	12.7263	12.9479	12.7847	12.7075	12.533
ANKRD54	6.8373	6.65635	7.12988	6.86103	7.21346	7.01071	6.33008	6.3479	6.40435	6.46378	6.37096	6.31581
ANKRD54	8.77477	8.02095	8.9486	8.68034	9.09912	8.65961	8.6231	8.85134	8.85485	8.58087	8.52534	8.52583
ANKRD6	4.46728	3.0508	4.40905	4.06566	4.76129	4.8263	5.04418	4.70938	4.71855	5.0203	5.36177	4.48618
ANKRD61	5.26034	4.75239	5.51028	5.1962	5.38497	5.3419	5.4219	5.51423	5.46063	5.90977	5.60224	5.23023
ANKRD63	4.71168	4.70938	4.87422	5.37051	5.45105	4.96748	5.09431	4.70938	5.06048	5.41487	5.09782	5.52667
ANKRD66	12.0449	12.2467	11.8139	12.0078	11.6276	11.9445	10.8597	11.1333	11.1325	11.2538	11.3411	11.18
ANKRD7	5.32924	5.71296	5.3367	5.1962	5.45105	5.72324	5.6164	6.06688	5.90276	6.09968	5.60224	5.87537
ANKRD9	9.67127	8.73406	9.74097	9.60284	9.9077	9.55841	10.1675	9.90513	10.1402	9.84901	10.1809	9.06551
ANKS1A	10.7226	10.5841	10.5646	10.4928	10.4366	10.5068	10.3954	10.2781	10.4966	10.3102	10.3407	10.249
ANKS1A	5.74806	5.84223	5.7774	6.27059	6.46412	6.06508	5.85267	5.73965	5.44278	5.58606	5.45516	5.23023
ANKS1B	4.52325	4.81139	4.74344	4.76129	4.16283	4.56194	4.53626	4.70938	4.75685	4.46456	4.62176	4.92853
ANKS3	12.0018	11.9832	11.9138	12.0084	11.9045	11.9322	11.5027	11.6096	11.5867	11.5068	11.4902	11.6623
ANKS6	10.8229	11.2606	10.8317	11.0586	11.2805	11.4829	10.8793	10.9638	10.8995	10.9055	11.2949	10.9681
ANKZF1	9.52278	9.60559	8.70907	8.96023	8.95824	9.22158	9.22931	9.69428	9.41626	9.47116	9.79765	10.342
ANKZF1	9.61171	9.9107	8.92158	9.09472	9.19043	9.39775	9.34816	9.89301	9.64159	9.67389	9.96764	10.5545
ANKZF1	9.54664	9.77402	8.95212	9.12022	9.13227	9.3685	9.32422	9.84914	9.56505	9.60755	10.0292	10.5194
ANKZF1	9.2444	9.60936	8.67064	8.82136	9.01051	9.28394	9.13356	9.56358	9.48002	9.48766	9.81036	10.3539
ANKZF1	9.89532	9.93414	9.15733	9.42026	9.41423	9.59338	9.53206	9.99423	9.80163	9.86353	10.0825	10.7337
ANKZF1	9.2914	9.41053	8.60361	8.82653	8.93895	9.13163	9.02939	9.54318	9.4273	9.41225	9.77762	10.1008
ANKZF1	9.46895	9.63929	8.63932	8.93834	9.16552	9.40464	9.20058	9.64569	9.36576	9.48766	9.86656	10.4102
ANKZF1	9.50489	9.5947	8.7023	8.88314	8.88536	9.10818	9.14465	9.67492	9.31013	9.53518	9.69013	10.3471
ANKZF1	9.68262	9.82664	8.90192	9.11362	9.14603	9.33231	9.30358	9.74749	9.58964	9.68562	9.84623	10.52
ANKZF1	9.23301	9.39686	8.66769	8.76831	8.84848	8.98618	8.97105	9.47918	9.30861	9.33412	9.51848	10.0191
ANLN	8.9621	8.69775	9.38041	9.21319	9.69097	9.47589	9.78101	9.5848	9.81854	9.52527	9.76707	9.21284
ANO10	9.45455	9.83624	9.49955	9.3694	9.43544	9.55721	9.38949	9.33086	9.43709	9.65321	9.70523	9.72734
ANO10	12.2073	12.5132	12.0703	11.9986	11.9575	12.0617	11.8732	11.7931	12.0344	11.9954	12.3035	12.1364
ANO6	10.4	10.6898	10.8308	10.7079	10.7512	10.4884	10.3645	10.3741	10.4565	10.3369	10.7898	10.5579
ANO7	5.47827	5.41487	5.60965	5.39929	5.61088	5.92073	5.35444	4.97131	5.24616	5.32024	5.19784	5.10308
ANO7	6.28454	7.5932	5.30816	6.46549	5.08371	6.36478	5.1962	6.40079	5.2666	6.48642	6.88207	8.3048
ANO7	5.98478	6.67912	5.27671	5.91476	6.06149	6.27137	5.88557	6.50705	6.03515	6.08382	6.16313	6.87287
ANO8	7.93783	8.22839	7.26166	7.91573	7.46587	8.07222	7.64442	7.60019	7.59988	7.46621	8.22056	7.94028
ANO9	6.52805	6.30673	6.36842	6.53	6.7957	6.73182	5.93456	6.17233	6.53843	6.78239	7.04525	7.00088
ANP32A	8.17178	7.77887	7.98581	7.97773	8.127	8.16446	9.0808	9.5608	9.17959	9.20089	8.1723	9.1405
ANP32A	10.938	11.0114	11.3059	11.1976	11.5536	11.455	11.3509	11.2896	11.3113	11.3231	11.2822	11.2803
ANP32A-IT1	13.8498	13.7535	13.539	13.7693	13.4854	13.3051	12.5975	12.6351	12.7895	12.6771	12.8612	12.7986
ANP32AP1	12.1559	12.3684	12.4324	12.5285	12.1864	12.4948	13.4581	13.5382	13.4751	13.4581	13.0697	13.3517
ANP32B	14.2647	14.5257	13.9676	14.2083	14.0755	14.2684	13.9355	14.3092	14.1527	14.3054	13.5271	14.5496
ANP32C	8.48329	8.38332	8.67064	8.32341	8.5654	8.61346	8.67756	9.03948	8.90612	8.92801	8.11154	8.72115
ANP32D	8.43226	8.21935	8.46674	8.27455	8.31248	8.38332	8.75027	9.35717	9.01081	9.03685	8.14102	9.10393
ANP32E	12.4401	12.3503	12.4772	12.3777	12.4476	12.3843	12.2806	12.4385	12.4101	12.4737	12.5301	12.6271
ANP32E	12.4328	12.675	12.6498	12.5915	12.5985	12.867	12.6295	12.7505	12.6756	12.8562	12.654	12.7922
ANP32E	12.4951	12.4717	12.3624	12.222	12.2417	12.2306	12.1286	12.3436	12.1674	12.0957	11.93	12.0706
ANPEP	5.51423	5.04235	5.27671	5.56082	4.76129	4.70708	5.52536	5.08902	5.3625	5.36469	4.62176	4.73218
ANTXR2	11.4307	11.5018	11.4344	11.4512	11.4442	11.3491	11.4701	11.2123	11.6231	11.2899	11.5911	11.4759
ANTXR2	6.78838	7.07141	7.51763	7.49515	7.35567	7.03084	6.87338	6.29453	6.15725	5.48097	6.44562	6.24189
ANTXR2	10.9149	11.6727	11.9889	11.917	11.7394	11.6146	11.1963	10.5047	10.7139	10.1606	11.1407	10.9469
ANTXR2	5.41205	5.49169	6.02872	6.19055	5.98478	5.45379	5.58105	4.80924	4.85358	4.59465	5.1563	4.73218
ANTXRL	16.2132	16.678	16.109	16.3105	15.9401	16.2589	15.6445	15.983	15.7462	16.0135	16.345	16.5645
ANTXRL	5.48768	4.89053	4.71168	5.22381	5.2572	4.98182	4.72083	5.08902	5.22059	5.16135	5.04963	4.30342
ANTXRLP1	7.52842	7.28324	6.1543	6.13304	7.184	7.34259	6.52218	6.14541	6.35453	6.7976	8.26988	7.90774
ANXA1	14.5684	14.9175	14.777	14.7436	14.1843	14.2914	14.1589	14.1479	13.6575	13.7488	14.46	14.3279
ANXA11	7.84716	7.35384	8.00419	7.42552	8.08046	7.56045	7.79898	7.65937	7.92429	7.58633	8.08257	7.71864
ANXA11	5.6533	5.76142	5.76584	5.99046	5.62678	5.49303	5.92073	5.601	5.88557	5.60718	5.79861	5.86096
ANXA11	13.7677	13.9269	13.8182	13.863	13.4706	13.7115	13.6749	13.6208	13.5727	13.5709	13.6559	13.8153
ANXA2	13.6883	13.2043	13.9592	13.8658	13.3975	13.0829	13.5812	13.202	13.9301	13.622	13.9325	13.0955
ANXA2	10.2791	9.61608	10.4584	10.1392	9.85632	9.64204	8.58447	8.20831	9.01377	8.84312	8.94439	7.78896
ANXA2P1	11.1865	10.4769	11.601	11.2806	11.0847	10.6882	10.7713	10.3941	11.1303	10.8041	11.012	10.249
ANXA2P3	8.06044	7.36646	8.58573	8.1935	7.9763	7.53815	7.01582	6.79597	7.35934	7.14588	7.17404	6.4573
ANXA2R	12.6836	13.0075	12.2359	12.0128	12.7351	12.5486	12.2892	11.7822	12.4342	11.9869	12.4374	12.4663
ANXA3	9.93178	9.75738	9.37648	9.22032	7.64922	7.31737	9.74153	9.88378	9.07357	8.907	10.4287	10.1721
ANXA4	5.67817	6.59114	5.45379	5.6078	5.17639	5.72324	6.73746	7.02092	5.98383	6.67059	6.44562	6.36769
ANXA4	10.8274	11.4241	11.1137	11.3263	10.4729	10.5324	10.9726	11.059	10.7752	11.0377	10.6662	10.6132
ANXA5	12.2712	12.8679	12.8246	13.0245	12.2183	12.3569	13.0829	13.1433	13.3186	13.2902	12.9667	13.0149
ANXA6	12.0406	11.6159	12.2508	11.7536	11.1951	11.3423	12.5632	12.3452	13.1613	13.0213	13.1505	12.9251
ANXA7	13.3779	13.3016	13.6608	13.4661	13.4357	13.381	13.7611	13.7861	13.7308	13.7277	13.6539	13.5063
ANXA7	11.0987	10.6567	11.32	11.0072	11.2829	10.871	11.3684	11.2086	11.2276	11.2808	11.2381	10.9268
ANXA8L1	4.26329	4.30949	5.99518	6.60602	4.70938	4.98182	5.33372	5.47827	4.79416	4.71855	4.8515	5.74582
ANXA9	4.91265	4.26329	4.62176	5.03137	3.973	4.16953	4.93837	4.60209	4.66031	4.79848	4.55172	4.57461
AOAH	7.35934	7.75513	7.8821	7.88871	7.56491	7.70473	8.36776	8.34852	7.66263	7.65102	8.19371	8.38359
AOC3	7.22234	6.8496	6.76977	6.74308	7.00088	6.52021	7.41746	7.11108	7.66855	6.72103	6.38937	7.0832
AP1AR	8.87804	8.90456	9.10666	8.97691	9.25674	9.01343	9.25904	9.2562	8.93944	9.21319	9.02927	9.15502
AP1B1	7.2685	6.68643	7.36992	7.0507	7.65415	7.39621	8.01956	7.80853	8.07255	7.81935	7.7112	7.5467
AP1B1	15.1308	14.5563	15.0154	14.7016	15.086	15.0385	15.363	15.2523	15.4261	15.2545	15.1115	15.0779
AP1G1	10.8004	10.6224	10.9733	10.863	10.9726	10.9043	11.2108	10.9316	11.1854	10.9767	11.271	10.8654
AP1G2	10.3229	10.7284	10.4087	10.8416	10.4642	10.6741	10.301	10.6454	10.4978	10.6817	10.4203	10.6926
AP1M1	11.7208	11.4128	11.7554	11.822	11.6291	11.7394	11.9265	11.8601	11.9509	11.8605	11.8577	11.6388
AP1M2	4.89053	4.3395	5.24616	4.95396	5.45105	5.02122	4.87832	4.77672	5.11527	4.67803	4.39198	4.48618
AP1S1	8.58447	8.14038	8.47242	8.25274	8.30889	8.33546	8.91057	8.80989	8.88314	8.75111	8.66235	8.44137
AP1S2	10.3659	10.831	11.0919	10.9542	11.109	11.194	11.2791	11.3061	11.2257	11.1736	11.153	11.2251
AP1S2	8.61974	9.06484	9.31674	9.11563	9.3267	9.31212	9.13142	9.22861	9.05255	9.16086	9.20283	9.0854
AP1S2	5.12219	4.8515	5.024	4.8071	5.12133	5.1962	5.1962	4.77672	5.06048	5.04963	5.24616	4.76129
AP1S3	6.57735	5.86458	6.88105	6.27681	6.67235	6.56756	7.0781	6.73238	7.14354	6.74757	6.37857	5.87537
AP1S3	6.76259	6.29223	6.97388	6.90783	6.95559	6.73633	6.87338	7.08298	7.09973	6.89248	6.55131	6.33008
AP1S3	9.27218	8.46928	9.48498	9.24475	9.11584	9.12405	9.80308	9.59272	9.88877	9.64302	9.22334	8.57379
AP2A1	7.92404	7.67739	8.08257	7.82678	7.95223	8.16121	8.2319	8.29957	8.15289	8.27872	8.10075	8.20557
AP2A2	5.48768	4.66742	5.14785	5.37051	5.35738	4.93837	5.78777	5.68402	5.63527	5.54288	5.45516	5.48366
AP2A2	9.94458	9.41626	10.1074	9.81961	9.90566	9.55929	10.1092	9.52559	10.1813	9.64707	10.1312	9.54713
AP2B1	8.60376	8.12668	8.77587	8.54301	8.60777	8.498	10.1603	9.70663	9.89051	9.67389	9.32904	9.21284
AP2M1	14.7253	14.9101	14.8319	15.1024	14.6788	15.1155	15.1852	15.141	14.9101	15.004	14.895	15.0576
AP2S1	15.3495	15.3268	15.4543	15.4079	15.1837	15.5051	15.667	15.6093	15.6068	15.4826	15.5827	15.3346
AP3B1	10.9477	10.6136	11.1429	10.9188	11.1154	11.2051	11.3852	11.3829	11.2986	11.2085	11.544	10.9808
AP3D1	11.4417	11.3189	11.2991	11.2908	11.2522	11.3231	11.2906	11.4073	11.1737	11.2085	11.1707	11.2611
AP3M1	9.72628	9.09098	9.83229	9.32796	9.88924	9.5509	9.92487	9.79738	9.91892	9.77107	9.84431	9.25452
AP3M2	10.9134	11.0976	10.7786	10.8641	10.5473	10.7294	11.0131	10.8129	10.6519	10.4449	10.7806	10.7069
AP3S1	10.395	10.5257	10.1552	10.0063	10.1883	9.90782	10.4353	10.6104	10.5151	10.6549	10.679	10.6039
AP3S1	13.909	14.0595	13.6744	13.674	13.6647	13.6004	13.7173	13.7566	13.7414	13.8419	13.9495	14.0105
AP3S1	13.3489	13.329	13.0143	13.079	13.061	12.8887	13.1602	13.0988	13.0842	13.2993	13.4581	13.4451
AP3S2	10.9612	10.9478	10.8924	10.9313	10.9738	11.3097	11.6706	11.6809	11.7589	11.7876	11.1491	11.4058
AP4B1	10.5731	10.1529	10.516	10.134	10.2814	10.2429	10.2255	10.1121	10.3062	10.1792	10.6122	10.2222
AP4B1	7.87725	7.40261	7.77969	7.41992	7.73242	7.46655	7.66234	7.4878	7.81415	7.52516	7.9896	7.64982
AP4E1	12.0158	11.9118	12.1206	12.0061	12.1172	11.8777	12.153	12.0277	12.0189	11.946	12.1057	12
AP4M1	7.4391	7.58961	7.7979	8.02834	7.62034	7.7195	7.43493	7.6275	7.65788	7.72121	7.38582	7.7056
AP4M1	5.51423	6.10668	6.34495	6.42897	6.03972	6.02872	5.88557	6.22391	6.30026	6.32334	5.95117	5.96759
AP4S1	6.94148	6.46888	7.16234	6.71789	7.40226	6.86103	7.69142	7.69751	7.73298	7.42517	7.00907	6.80191
AP4S1	7.0821	6.65098	7.30297	7.11326	7.75416	7.00135	7.54718	7.6275	7.69113	7.49548	6.92203	6.69342
AP5B1	5.58606	5.67817	5.51028	5.39929	5.08371	5.15967	5.30967	5.6401	5.63527	5.16135	5.24616	5.62556
AP5M1	11.831	11.1681	11.8598	11.4374	12.0942	11.5411	12.0506	11.6212	12.0815	11.7133	11.8859	11.016
AP5S1	10.3234	10.6071	10.5784	10.613	10.5542	10.8079	10.9947	10.9847	10.9324	11.0083	10.6688	10.8451
AP5Z1	5.89672	5.91476	6.37278	6.08293	6.46888	6.4394	6.38001	6.31657	6.27487	6.32334	5.98098	6.33008
AP5Z1	11.8001	12.1181	11.9325	12.1834	11.6414	12.0924	12.1725	12.2001	12.1496	12.212	12.2096	12.4879
APAF1	6.39366	5.83382	6.87133	6.12143	6.44148	5.58231	6.62259	5.95117	6.48709	5.628	6.03515	5.64251
APBA1	5.26034	5.80293	6.20039	6.11624	6.27448	5.99235	4.53626	4.84524	6.60355	5.7592	4.8515	5.04963
APBA1	5.74806	6.9356	7.84768	7.49515	7.42202	7.64187	6.04883	5.73965	8.20067	7.66604	6.16313	6.34273
APBA1	5.50499	5.47895	6.11624	6.19055	6.0167	6.14371	7.46655	7.43459	7.86364	7.76843	7.22596	6.52087
APBA2	6.32259	6.7862	5.60965	5.83012	5.73796	6.22391	6.29223	6.17233	6.33008	6.78239	6.93584	6.77856
APBA2	4.60209	5.38641	4.62176	4.52325	4.36013	4.87217	4.99035	5.00165	5.48366	4.86187	5.60224	5.79537
APBA3	7.92082	8.17324	8.14463	8.30081	8.06662	8.59974	8.52469	8.61699	8.41123	8.34316	7.92528	8.13001
APBB1	7.77777	7.14821	7.97056	7.46892	8.13483	7.49914	8.45445	7.94249	8.60098	8.08401	8.44154	8.59368
APBB1IP	10.8799	11.1051	10.8813	10.8543	10.9433	10.7306	10.6698	10.691	10.4287	10.4035	10.1849	10.3241
APBB1IP	13.3833	13.4751	13.2635	13.1861	13.1279	13.2338	13.3104	13.2605	13.064	13.0955	13.3485	13.4998
APBB2	7.16108	7.13822	6.87133	7.0507	6.9324	6.78511	6.48642	6.59114	6.54682	6.46378	6.32746	6.44769
APBB3	5.38497	5.86458	5.21251	5.63648	5.51817	5.66756	5.52536	5.862	5.2666	5.58606	5.63527	6.08382
APBB3	9.00198	9.38639	8.39212	9.05764	7.99362	8.9563	8.71351	9.52559	8.66576	9.43118	9.46938	10.0625
APC	8.76292	8.80411	8.92158	8.81122	8.64984	8.82481	8.27726	8.01295	8.1977	8.04323	8.01632	7.93095
APC2	4.46728	4.26329	4.40905	4.4147	4.9364	5.38353	4.46456	4.84524	4.66031	4.31554	5.17639	5.10308
APCS	4.76129	4.94228	4.71168	5.12736	5.20926	4.62176	5.14954	4.28811	4.50748	5.10832	4.36306	4.36306
APEH	10.975	10.6526	10.868	10.9994	10.9874	11.2473	11.1702	11.1721	11.273	11.2152	10.9632	11.0522
APEX1	9.90268	10.1064	10.2078	10.4842	10.4541	10.6832	9.92143	10.115	9.92974	9.89686	9.60153	10.1885
APEX2	11.832	11.6	11.7501	11.8168	11.7444	12.0466	11.8081	11.9132	11.9484	12.0357	11.9111	11.7165
APH1A	10.4101	10.152	10.3557	10.1328	10.4795	10.4854	10.9431	10.6641	10.6422	10.5934	10.8222	10.3042
APH1A	8.14591	7.83654	7.95004	7.85821	8.35184	8.39614	8.48949	8.2314	8.36721	8.19596	8.36484	7.89706
APH1B	10.0327	9.50266	9.88002	9.77189	10.0417	9.81036	10.2152	9.98441	10.092	9.85343	10.7951	10.3069
API5	9.86634	9.50754	10.0408	9.59307	10.1714	9.97315	10.188	10.1918	10.2658	10.1782	10.2667	9.88324
API5	9.10791	8.97816	9.36102	9.35424	9.39677	9.55242	9.52118	9.47095	9.3472	9.50079	9.42315	9.09769
APIP	10.3469	10.1125	10.4683	10.2596	10.7742	10.4058	10.6794	10.7009	10.7364	10.7236	10.3593	10.3511
APITD1	12.0219	12.4071	12.3009	12.6791	12.4943	12.6864	12.4055	12.6665	12.2842	12.5312	12.2111	12.4899
APLN	4.9894	5.27439	4.62176	5.11527	4.84942	4.76129	5.72096	5.47827	5.22059	5.45516	5.98098	6.29453
APLP1	5.52993	5.05507	5.30816	5.25405	5.6401	5.4261	5.72096	5.601	5.74021	5.87742	5.52993	5.39786
APLP2	10.1171	10.3529	10.8906	10.7824	10.676	10.8489	11.1154	11.117	10.9863	10.9889	11.0593	10.9318
APMAP	7.65728	7.65609	7.97892	8.1935	8.27465	8.34316	8.22005	8.35771	8.29555	8.11675	7.48579	8.13001
APOA1	6.27448	6.4086	6.07314	6.04611	6.3829	6.61218	6.37133	6.64439	6.64679	7.02785	6.62807	6.6876
APOA1-AS	4.9305	4.39198	4.80924	4.8071	4.82841	4.4343	4.87832	4.62663	4.57461	4.04031	4.62176	4.98656
APOA1BP	12.5723	12.4961	12.4163	12.4537	12.5493	12.6606	12.6905	12.7406	12.3734	12.4405	12.3707	12.4948
APOA1BP	12.0462	11.997	11.9807	11.9826	11.9378	12.2979	12.1802	12.243	12.1717	12.2776	12.2774	12.3508
APOBEC3B	9.36704	8.42633	9.23066	8.66924	8.64572	7.86377	8.56905	8.37827	8.48614	8.13579	8.8749	8.0471
APOBEC3C	11.1076	10.7027	11.1351	10.9873	10.5786	10.6193	11.0392	10.9242	11.242	11.0962	11.0855	10.7469
APOBEC3D	8.38737	7.76096	8.43252	8.10937	8.03156	7.67003	7.8958	7.61774	8.12108	7.65102	7.93685	7.06738
APOBEC3F	10.9729	10.581	11.0325	10.9285	10.4019	10.4511	10.785	10.6142	10.9694	10.7732	10.6906	10.4141
APOBEC3F	9.75446	9.8221	10.692	10.5734	10.356	10.2191	10.5728	10.5435	10.5637	10.3021	9.51848	9.69573
APOBEC3G	12.8214	12.6639	13.3429	13.1656	12.7794	12.643	13.0412	12.7781	13.136	12.9358	12.6618	12.1084
APOBEC3H	11.4558	10.8437	10.5073	10.5317	9.63601	9.49518	9.97462	10.1489	10.0324	10.2439	10.8589	9.90907
APOBEC3H	10.2444	9.60713	9.30053	9.37122	8.47774	8.32378	9.18212	9.09043	9.0154	9.13986	9.80163	8.83287
APOBR	8.26422	8.73843	8.41519	8.71594	8.22538	8.45222	8.6231	8.6357	8.85485	8.62508	8.65819	8.99811
APOC1	5.51423	5.49169	5.81044	5.95117	5.51817	5.66756	5.75253	6.08337	5.75698	6.1543	5.74918	6.03056
APOC4	4.9305	5.16303	4.80924	5.1962	5.3285	5.30055	4.69088	4.97131	5.16973	5.08371	5.33596	5.34855
APOE	7.8595	8.49983	7.40953	7.99067	7.78733	7.84755	8.144	7.67151	8.2314	7.79099	8.43756	8.13001
APOL1	12.2721	11.4023	12.0395	11.2946	12.3649	11.5341	11.7542	11.2187	12.0202	11.3751	11.9917	10.9054
APOL2	13.3139	12.3436	13.1386	12.3442	13.4261	12.6023	13.1897	12.5462	13.224	12.6101	13.0756	11.8979
APOL3	7.81362	6.20447	7.41974	6.03148	8.06022	6.93117	7.52385	7.41886	8.08622	7.46621	7.20248	7.29687
APOL4	6.34273	5.80293	5.74246	5.76916	6.33679	6.16983	5.97143	5.56082	5.50499	5.87742	5.86406	5.76142
APOL4	7.59039	6.43906	7.32751	6.60602	8.29555	7.39281	7.0781	7.42937	8.08622	7.33199	6.90833	6.70095
APOL6	8.28827	8.16027	8.20302	8.4005	8.82872	8.97344	8.68532	9.04347	9.14119	8.42248	8.35753	8.49384
APOL6	8.62127	8.56508	8.49783	8.30081	8.90336	8.6699	8.75313	8.34076	8.83748	8.34316	8.45573	8.38359
APOL6	9.12529	9.62574	9.14608	9.1226	9.68511	9.51659	9.49364	9.17538	9.44133	9.08136	9.59373	9.22891
APOLD1	5.59852	5.22059	5.99518	6.27059	5.90677	5.83803	5.6164	6.06688	6.18147	6.01018	5.66874	5.87537
APOLD1	7.31265	8.29326	7.8877	8.65447	7.36373	7.37463	8.77573	8.89543	8.70633	8.86855	7.85562	8.44655
APOM	9.62044	9.9121	9.32304	9.70613	9.47344	9.95855	9.67492	9.97933	9.38018	9.75188	9.8571	10.2602
APOM	8.12259	8.46504	7.75388	8.1122	7.7983	8.43374	8.35845	8.35771	7.88032	8.08987	8.2552	8.63932
APOO	12.7001	12.287	12.6483	12.6675	12.8053	12.7252	13.0988	13.0183	12.8992	13.0096	12.6184	12.598
APOOL	10.2704	10.3925	10.3159	10.6186	10.154	10.2719	10.4574	10.6735	10.4408	10.7244	10.0805	10.3231
APOOP5	6.90332	6.11884	6.63292	6.75538	6.95074	6.64258	6.60417	6.5287	6.22752	6.46378	6.06239	5.82748
APOPT1	12.032	12.1477	12.0426	12.0195	11.7328	11.8653	12.1938	12.1752	11.9737	11.9548	11.7946	11.8201
APP	10.7974	10.323	10.5073	10.4345	10.887	10.879	10.7683	11.0538	10.6484	10.8147	10.3234	10.4846
APP	7.3833	6.72132	6.79056	6.7637	7.25065	7.0852	7.13266	7.11932	7.10542	7.0352	6.72103	6.90432
APPBP2	8.2147	8.93158	8.46061	8.70633	8.49133	8.90944	8.76831	8.66154	8.54631	8.47369	8.86004	9.15975
APPL1	11.5832	11.3944	11.3248	11.4144	11.5936	11.3585	11.6331	11.4891	11.3482	11.3411	11.3449	11.1736
APPL2	6.89779	7.19471	7.27763	7.23437	6.81958	6.79597	7.35934	7.54364	7.62079	7.72121	7.78869	7.74564
APRT	15.2404	15.5161	15.3066	15.4135	15.3816	15.5915	15.62	15.6741	15.6107	15.6718	15.2768	15.3931
APTR	9.33561	9.83104	9.49751	9.34456	9.39047	9.1993	9.71542	9.39445	9.61055	9.4046	9.43627	9.15269
APTR	9.78197	10.427	10.0009	10.0336	10.0088	9.58831	10.4503	9.97811	10.2909	9.79678	9.76452	9.56953
APTR	4.9894	5.53253	5.36469	5.65926	5.37197	4.90264	5.14954	4.70938	4.8263	4.67803	4.88036	4.82841
APTX	12.8029	12.0573	12.7241	12.2697	12.7252	12.4961	12.7881	12.7204	12.6554	12.6242	12.8801	12.3096
APTX	10.975	10.6218	11.1188	10.7803	11.0063	11.0213	11.1198	10.9889	11.0623	10.9911	10.8245	10.4504
APTX	8.67079	8.0084	8.61653	8.35092	8.82693	8.43374	8.43565	8.47765	8.55968	8.45736	8.2848	7.9161
AQP1	5.51423	5.60718	5.45379	5.28059	5.96759	5.74246	4.81139	5.47827	5.22059	5.29903	4.8263	5.48366
AQP1	4.31554	4.42033	5.12736	4.95396	5.01007	5.22863	4.96748	4.38048	4.71855	4.71855	5.66874	5.04963
AQP10	4.46728	4.72083	4.62176	4.76129	4.76129	4.70708	4.93837	4.77672	4.71855	4.79848	4.76129	4.70016
AQP11	4.91265	5.61946	5.45379	6.00832	4.76129	5.45379	5.11873	5.33967	5.19784	5.84327	5.09782	5.93652
AQP3	5.74806	5.33372	5.86973	4.8263	6.61954	5.56907	6.96115	6.31657	7.16841	6.82754	6.4394	6.40506
AQP5	7.21103	7.05161	7.2869	7.23876	7.38006	7.45494	7.05365	7.01443	6.90232	7.06962	6.6753	6.79597
AQP8	5.84223	5.39929	5.82165	5.43863	6.0278	5.80508	5.73683	5.70492	5.61395	5.96085	5.33596	5.67817
AQP9	4.71168	6.43906	7.16234	7.44842	5.03137	4.8263	6.41354	6.44424	4.71855	5.08371	3.86163	4.66031
AQR	10.1485	10.227	10.2781	10.2428	10.2714	10.0677	10.2339	9.98575	10.2712	10.116	10.005	10.3118
AQR	9.7147	9.4438	9.66769	9.63265	9.74328	9.90864	9.65369	9.8213	9.7793	9.98138	9.74472	9.86269
ARAF	9.13484	9.21542	9.35708	9.59307	9.45013	9.5537	9.30168	9.50274	9.27301	9.31457	9.20283	9.66006
ARAF	8.77326	8.98417	8.89152	9.05165	8.73406	8.99881	8.80358	9.46844	8.76858	9.44241	8.73378	9.76037
ARAFP2	15.0181	15.0473	14.8021	14.9038	14.499	14.7868	14.2829	14.4163	14.5591	14.6449	14.7304	14.5143
ARAP1	5.35884	5.27439	4.83053	4.92655	4.49953	5.12736	4.87832	5.14105	5.28984	5.16135	4.8263	5.10308
ARAP1	8.45076	8.45359	8.46061	8.45016	8.34168	8.42694	8.64834	8.62934	8.64	8.45736	8.61928	9.10169
ARAP2	5.12219	4.98467	5.58857	5.39929	5.49303	5.02122	4.93837	5.81579	5.77136	5.0203	5.73231	5.87537
ARAP2	10.6144	11.0295	10.7562	10.6182	10.9059	10.7944	10.3188	10.0327	10.2488	10.1832	10.7741	10.6559
ARAP3	8.43617	8.09823	8.34668	8.08744	8.0334	7.78814	8.43955	7.97999	8.74384	8.20241	8.60129	8.05073
ARCN1	10.8423	10.6758	11.1492	10.7862	11.2611	10.9142	11.0303	10.8793	11.1448	10.9392	11.3327	11.0589
ARCN1	10.5992	10.5767	10.4699	10.4034	10.3805	10.0246	9.79414	9.85252	10.1218	9.98007	9.95431	9.87846
AREG	5.70377	5.61946	5.11353	5.83012	4.76129	4.98182	5.09431	5.26816	5.16973	5.60718	8.39444	5.60718
AREL1	11.0366	11.0223	11.0986	11.1099	11.067	11.2406	10.5944	10.7944	10.7849	10.863	10.9983	10.9036
AREL1	7.0821	6.85533	7.17986	7.02231	6.69979	6.56756	6.60417	6.75426	6.66467	6.87646	6.70268	6.99312
ARF1	10.0824	9.86656	10.3916	10.3823	10.6027	10.3994	10.1615	10.3962	10.2255	10.2564	10.0581	10.2727
ARF3	6.32933	6.52903	5.99518	5.67817	6.53714	5.56907	5.09431	5.6401	5.67111	5.54288	5.95117	5.90477
ARF3	12.3459	12.1435	12.549	12.3313	12.5228	12.713	12.1689	12.3596	12.4333	12.3718	12.4101	12.1839
ARF4	13.0276	12.4995	13.1258	12.5975	13.0756	12.5237	13.0319	12.4844	12.8088	12.3992	13.061	12.3812
ARF5	13.5995	13.6683	13.6004	13.8237	13.6185	13.6819	13.813	13.5776	13.5125	13.4887	13.6464	13.6277
ARF6	10.7408	10.8558	10.8844	10.7793	11.072	10.8552	10.5025	10.4345	10.5068	10.4959	10.7116	10.7359
ARFGAP1	10.6044	10.581	10.6579	10.6605	10.5864	10.8091	10.614	10.7746	10.7873	10.8707	10.7977	10.8956
ARFGAP2	13.1668	13.122	13.1536	13.189	12.8776	13.189	13.2424	13.2135	13.1987	13.1311	13.0129	13.14
ARFGAP3	11.5952	11.7327	11.6197	11.6812	11.5901	11.4608	11.5596	11.4936	11.1208	11.0589	11.6513	11.2637
ARFGEF1	11.4159	11.3545	11.4673	11.572	11.5247	11.5292	11.8115	11.7761	11.7589	11.7496	11.4657	11.3173
ARFGEF2	9.68933	9.65507	9.97769	9.81854	9.88397	10.0112	10.3134	10.3134	10.2534	10.4159	10.0468	9.88956
ARFIP1	11.183	11.0624	11.0278	10.982	11.3052	11.2187	11.2155	11.1998	11.2912	11.2443	11.4619	11.1877
ARFIP1	6.76757	6.57168	6.68322	6.68643	6.90733	6.41812	6.42478	6.20039	6.26513	6.01018	6.30673	6.2126
ARFIP2	8.87445	8.2609	8.95703	8.2654	8.44085	8.52599	10.5486	10.0285	9.95722	10.1106	9.87747	9.99334
ARFRP1	6.68643	6.69979	6.90081	7.02231	6.74196	6.77637	7.32094	6.75426	7.22697	6.88411	6.96139	6.64258
ARFRP1	12.5365	12.3621	12.4307	12.4091	12.3983	12.7705	12.8847	12.7827	12.8901	12.8021	12.3762	12.463
ARFRP1	7.64982	7.45357	7.40953	7.46892	7.86905	7.94931	8.1148	8.25638	8.10795	8.20923	7.27219	7.94028
ARFRP1	6.90332	6.68643	6.61648	6.90332	6.49711	6.83967	6.86103	6.90081	6.62259	6.81158	6.69284	6.49044
ARG2	9.79661	10.1878	9.57328	9.86353	9.50931	9.66422	9.82323	10.0759	9.32988	9.28539	9.64745	10.3511
ARGFX	5.08902	4.98467	5.2572	5.25405	5.31119	5.22863	5.37631	4.23164	4.89053	4.71855	4.47271	5.12736
ARGLU1	13.1805	12.9236	12.9649	12.5094	12.865	11.3451	12.4908	12.1575	12.4392	11.924	11.5587	11.1422
ARGLU1	6.93609	6.60849	6.65337	7.07141	6.46412	6.79191	6.96645	7.17862	7.0416	6.99524	6.79652	7.22516
ARHGAP1	13.5089	13.59	13.5897	13.7364	13.3774	13.6456	13.5723	13.3996	13.5341	13.4682	13.7047	13.5283
ARHGAP10	7.13052	7.81268	8.47976	8.62561	7.80813	7.70185	8.8338	8.73624	8.6628	8.48363	8.00968	8.55329
ARHGAP11A	9.37385	9.12712	8.99044	9.11194	9.05171	9.24811	8.88314	9.1607	8.82408	9.13751	8.99552	9.12739
ARHGAP11A	6.72615	6.49844	7.36628	6.93609	7.33721	7.14248	7.90423	7.44911	7.56887	7.61252	7.44894	7.20554
ARHGAP11B	9.39186	9.07613	9.55162	9.77985	9.58581	9.41168	9.53672	9.39061	9.5509	9.55714	9.40065	9.26824
ARHGAP12	9.66939	9.2796	9.5786	8.97691	9.88721	9.13516	9.33016	8.45873	9.33482	8.56135	9.33756	9.12852
ARHGAP15	10.6322	11.0421	10.7956	10.8932	11.0479	11.0325	10.9361	11.0026	10.639	10.691	11.0889	11.0996
ARHGAP17	5.26034	5.02584	4.64357	5.37051	5.19456	4.51539	5.14954	5.03137	4.8263	4.63392	4.79848	4.76129
ARHGAP17	10.5715	10.1064	10.4835	10.2127	10.3923	10.3147	10.8922	10.5322	10.8732	10.691	10.8299	10.5871
ARHGAP18	8.6409	8.12894	8.25027	7.92231	8.41361	8.00653	8.17178	7.966	8.37674	8.08987	8.70677	8.12775
ARHGAP19	8.88084	9.00409	9.12954	9.25265	9.17813	9.1773	9.2259	9.3827	9.24475	9.14358	9.1893	9.31221
ARHGAP19	9.10393	9.11438	9.13292	9.06776	8.83505	8.88771	9.41503	9.36927	9.29853	9.27999	8.77642	8.92034
ARHGAP19	7.7205	7.85354	7.7665	7.9026	7.68705	7.80248	7.87316	7.96407	7.88719	7.98581	7.95198	8.09086
ARHGAP20	4.84942	5.56336	3.61412	4.66742	4.66268	5.79753	4.27885	5.16303	4.29119	5.22059	4.62176	5.81258
ARHGAP21	7.14333	7.15308	7.59941	7.68369	7.08254	6.73182	7.48813	7.34905	7.28227	7.08254	7.26009	6.84334
ARHGAP22	4.0835	4.13914	3.79823	4.76129	4.19272	3.80254	4.53626	4.62663	4.69088	4.59465	4.62176	4.66031
ARHGAP23	4.71168	4.64357	5.27671	4.66742	5.19456	5.22863	4.96748	4.77672	4.75685	4.86187	4.66268	4.92853
ARHGAP25	12.8575	12.2267	12.7805	12.2462	12.643	11.9691	12.7496	12.2776	12.901	12.278	12.7481	12.2754
ARHGAP26	8.30661	7.92416	9.26746	8.93417	8.85835	8.73229	8.91537	8.59197	8.92307	8.83689	8.79798	8.14261
ARHGAP26-IT1	4.66742	4.72083	4.87422	4.8071	4.76129	3.8408	4.75685	4.62663	4.71855	4.63392	5.09782	4.45637
ARHGAP27	9.07089	8.2147	8.66154	7.78269	9.06624	8.09141	8.93944	8.27183	9.4085	8.71537	9.04222	7.86428
ARHGAP27	12.987	12.905	12.7934	12.7712	12.921	12.7724	13.0035	12.683	12.9783	12.8437	12.9815	12.8425
ARHGAP30	11.168	11.1347	11.4544	11.2299	11.4903	11.3172	11.4811	11.4002	11.6966	11.3947	11.7006	11.4537
ARHGAP30	9.86988	9.38419	9.41898	8.84024	9.01401	8.44482	9.20058	8.90738	9.22379	8.92331	8.71108	9.03352
ARHGAP31	7.01884	6.9943	7.86943	7.59988	7.57487	7.13095	7.99173	7.67151	8.08622	7.72121	7.17404	6.65098
ARHGAP32	6.73915	6.83783	6.48172	6.69777	7.08254	7.45494	6.36186	6.17233	6.21826	6.44009	6.57041	6.71074
ARHGAP32	5.78777	5.86458	5.48366	5.48231	6.55771	6.80729	6.81158	6.62564	6.35453	6.21584	6.9734	6.81051
ARHGAP33	6.72615	6.67294	6.70383	6.58989	6.52218	6.40506	7.17113	7.21771	7.3461	7.24907	7.65966	7.13694
ARHGAP33	14.1029	14.2815	13.9253	13.9348	13.61	13.9246	12.9768	13.2883	13.3774	13.6499	13.3494	13.514
ARHGAP35	5.60718	5.54159	5.17805	5.70377	5.45105	5.02122	5.85267	5.862	5.91576	5.54288	5.66874	5.93652
ARHGAP35	6.89779	6.72132	7.13694	7.09578	6.97531	6.95994	7.27647	7.17862	7.4325	7.22717	6.56471	6.77856
ARHGAP4	14.4879	14.4806	14.5005	14.6926	14.1933	14.4645	13.9505	14.2038	14.2672	14.1598	14.1157	14.1328
ARHGAP4	14.1074	13.8	13.7591	13.9003	13.7873	14.0412	14.0941	14.0868	14.1357	14.1682	14.0633	13.9355
ARHGAP40	4.52325	4.91265	4.80924	4.66742	4.87217	5.05687	4.4942	4.18283	4.38048	4.46456	4.21231	4.76129
ARHGAP40	5.35884	5.2572	5.39929	5.58356	4.97705	4.93837	5.24616	5.31723	5.31119	5.16135	5.24616	5.19948
ARHGAP42	7.22234	8.08998	7.05658	7.46892	6.71102	6.65397	5.72096	5.95117	5.78777	6.06957	6.18808	6.38685
ARHGAP5	8.84665	8.70143	8.47639	8.24958	8.7969	8.3009	8.49267	8.19268	8.56286	8.2946	8.36885	8.37339
ARHGAP5	7.94688	7.5008	7.53912	7.46127	7.88808	7.40226	7.25557	6.9734	7.4429	7.34351	7.43424	7.37463
ARHGAP5	7.59786	6.71074	7.0781	6.51661	7.67915	6.93609	7.34444	6.27059	7.375	6.80407	7.7112	7.90774
ARHGAP5	6.24229	6.11884	6.12143	5.83012	6.30217	5.75587	5.75253	5.601	5.70722	5.58606	5.54803	5.46336
ARHGAP5-AS1	6.08293	5.67817	5.56209	5.17805	5.41768	5.73231	5.6521	5.96807	6.00925	5.74021	5.36177	5.1563
ARHGAP9	12.8739	12.9351	12.7827	12.482	12.8924	12.7367	13.1867	12.9243	13.4089	13.141	13.3237	13.1286
ARHGDIA	11.6637	11.0398	11.9649	11.8184	12.0462	11.9504	11.9262	11.8135	12.0633	11.9983	12.0797	11.6334
ARHGDIB	16.6896	16.5332	16.4695	16.4986	16.3562	16.5588	16.9577	16.83	16.838	16.8121	17.0451	16.9238
ARHGEF1	7.98617	7.65609	7.85821	7.62354	7.82718	7.72277	8.07812	8.07812	8.24156	8.05005	8.17947	8.13001
ARHGEF10	5.15799	5.33372	4.91265	5.70377	5.86509	5.95553	5.54288	4.97131	4.62176	5.41487	4.30646	4.09761
ARHGEF10	7.96431	9.45613	7.90159	9.13767	7.56792	8.08012	8.72414	8.95624	7.56887	7.79925	10.4164	10.0821
ARHGEF15	10.0198	9.94757	9.80701	9.90566	9.92109	9.83782	8.97416	9.25137	9.11958	8.92331	9.29423	9.06551
ARHGEF16	4.05123	4.45363	4.71168	4.8824	4.38048	3.8408	4.84942	4.51539	4.85358	4.51012	4.62176	5.34855
ARHGEF18	12.3912	12.3606	12.6879	12.6399	12.1963	12.2096	12.42	12.1822	12.3326	12.2472	12.2289	12.2866
ARHGEF18	4.89053	4.52325	5.23023	5.37051	5.046	4.87217	4.99035	5.61946	5.40497	5.22059	4.99601	5.34855
ARHGEF18	4.84942	4.8515	4.4343	5.3367	4.66268	4.70708	4.72083	4.84524	4.95008	5.27439	4.8263	4.86187
ARHGEF19	8.93158	8.66924	7.94517	8.01887	9.58632	9.81827	8.63706	8.72008	7.90159	7.99692	8.40406	8.06741
ARHGEF2	8.95109	8.75153	8.91256	8.54446	8.88701	8.71773	9.01911	9.13227	9.1895	8.87407	8.29555	8.93447
ARHGEF2	5.22943	5.1563	5.30816	5.03137	4.66268	4.66505	5.09431	5.05687	4.89053	5.16135	5.1563	4.82841
ARHGEF2	6.46549	5.98525	6.61648	6.32859	6.36842	6.3735	6.07225	6.17233	6.16983	5.97717	6.12402	5.93652
ARHGEF3	11.136	11.0106	11.0882	10.4969	11.6331	10.9336	11.3293	11.0398	11.2335	11.1063	11.3923	11.1093
ARHGEF3-AS1	5.04782	4.87422	5.35297	5.6078	5.29444	5.39929	4.84942	4.67214	4.29119	4.76129	4.30646	4.40054
ARHGEF35	6.62259	6.08293	5.88252	5.95117	6.15303	5.90977	5.4219	4.97131	5.69102	5.84327	6.03515	6.36769
ARHGEF37	4.52325	5.44278	3.79823	4.4147	3.7852	4.71855	4.27885	4.84524	4.47271	4.67803	4.8263	5.58732
ARHGEF39	6.9943	6.83072	7.54621	6.9734	7.41552	7.42587	8.29632	7.75986	8.13536	7.70127	7.42797	7.30278
ARHGEF39	6.5326	6.08293	6.30064	6.09177	6.13475	5.93848	6.4439	6.56725	6.40435	6.39116	5.8296	5.58732
ARHGEF4	6.46549	6.45593	5.76584	5.73683	6.61218	7.14503	6.51167	6.44424	6.78402	7.0037	8.07556	7.26635
ARHGEF40	7.5417	8.91013	7.10542	7.92231	8.48707	9.47825	4.87832	4.93837	5.61395	5.32024	7.87021	8.13889
ARHGEF5	8.69492	8.52542	8.5677	8.42257	8.5711	8.85381	8.10468	7.96888	8.38359	8.2317	8.74005	8.50654
ARHGEF6	8.57977	8.28807	8.70547	8.46877	8.66702	8.71773	8.89682	8.79535	8.74173	8.52052	8.82865	8.63932
ARHGEF7	10.061	10.1551	10.2559	10.2439	10.1038	10.2601	10.4162	10.4574	10.4	10.5344	10.8322	10.6075
ARHGEF7	6.85688	7.74578	6.52935	7.11954	6.42058	6.53033	6.4439	7.55375	6.56725	7.74256	6.93952	7.99338
ARHGEF7	8.3452	8.96913	8.10577	8.47673	7.88389	8.31447	7.7952	8.29957	7.96431	8.52281	7.9684	9.03776
ARHGEF9	7.82718	8.02477	8.06359	8.30357	7.72604	8.15795	8.07812	8.33593	8.30224	8.2317	8.1723	8.21359
ARHGEF9	6.58926	6.9734	7.25557	7.41992	6.94734	7.36555	7.44325	7.5595	7.28227	7.69084	7.29725	7.27956
ARHGEF9-IT1	5.52993	5.71296	5.78777	5.58356	5.58732	5.62556	5.14954	5.66401	5.06048	5.58606	5.73231	5.74582
ARID1A	9.45159	9.34604	9.68846	9.36129	9.44875	9.59066	9.56505	9.51688	9.60578	9.56176	9.86515	9.84731
ARID1B	7.80813	8.20312	8.24513	8.3643	8.40157	8.35441	8.44551	8.36812	8.43608	8.32303	8.22317	8.31739
ARID1B	8.34926	8.42782	8.44999	8.47875	8.5043	8.41836	8.07812	8.03546	7.94419	8.16404	7.64202	8.16279
ARID1B	9.38774	9.52212	9.43943	9.67676	9.55562	9.56799	9.63014	9.77031	9.54165	9.68324	9.38405	9.19362
ARID1B	6.29835	5.92469	6.1471	6.35673	6.00832	6.15218	6.07225	6.17233	5.69102	6.04246	5.52993	5.72892
ARID2	8.2761	8.20312	8.58063	8.64504	8.88701	8.83525	8.95533	8.71358	8.78032	8.68385	8.83063	8.81336
ARID3A	9.56454	9.67315	9.45908	9.28809	8.88314	8.48279	9.27708	8.81777	9.55534	9.08263	9.83117	9.57348
ARID3B	12.7754	12.3136	12.7437	12.447	12.3966	12.3189	12.5821	12.5829	12.6231	12.5243	13.018	12.6478
ARID4A	7.49115	7.09094	7.57613	7.11108	7.63326	7.03084	7.50825	7.32113	7.32451	7.44566	7.67622	7.55838
ARID4B	4.60209	4.72083	4.56448	4.56702	4.56194	3.68126	4.81139	4.80924	4.47271	4.71855	4.39198	5.4414
ARID4B	9.45455	9.30994	9.5317	9.31863	9.5994	9.07925	9.44099	8.98926	9.16059	8.99044	9.66688	9.33733
ARID5A	8.78462	9.33016	9.26746	9.31721	8.54237	8.65066	8.34252	8.55505	8.35726	8.64879	9.34317	9.46151
ARID5A	12.2259	13.0136	12.9263	13.1095	12.0855	12.2847	11.7446	12.2539	12.0529	12.1253	13.1539	13.2362
ARID5B	4.82841	4.87422	4.76129	4.54916	4.44813	4.56194	5.33372	5.19292	5.59852	5.10832	6.26278	5.72892
ARID5B	10.9433	11.0445	10.8216	10.8129	10.5836	10.5435	10.5096	10.3773	10.5073	10.5668	11.8748	11.5081
ARIH1	6.87082	7.15835	7.09578	7.21791	7.43823	7.13095	7.54718	7.23876	7.5061	7.30943	7.49898	7.53686
ARIH1	11.0525	10.7249	10.8561	10.7585	10.5868	10.6983	10.3558	10.2283	10.2909	10.1949	10.376	10.2514
ARIH1	8.73639	8.55721	8.73265	8.81617	8.72918	8.70086	8.57536	8.5299	8.35726	8.57023	8.81149	8.79182
ARIH2	12.774	12.4091	12.9333	12.6191	13.0239	12.6023	12.9271	12.6898	12.8128	12.5669	13.0124	12.4493
ARIH2	13.1124	12.7895	13.0913	12.9755	13.1424	12.9945	13.4967	13.5436	13.5494	13.5086	12.9277	13.3237
ARIH2OS	6.09177	6.21179	5.41487	5.49303	5.22863	5.70146	6.03606	6.49711	6.43593	6.56725	6.18808	6.7576
ARL1	11.2874	11.447	11.2926	11.4213	11.1717	11.3799	11.3684	11.3626	11.3507	11.4178	11.3003	11.3396
ARL10	5.60718	5.92469	5.7774	5.91476	5.41768	5.83803	5.33372	5.4275	5.22059	5.54288	4.79848	5.34855
ARL13B	7.41429	6.85533	7.78828	7.15097	7.70069	7.27064	7.35494	7.00135	7.19553	7.24907	7.20248	6.96476
ARL14EP	10.7009	10.7907	10.863	10.8532	10.7333	10.6071	10.6606	10.4364	10.7001	10.4376	10.4931	10.4969
ARL15	5.06767	3.82392	5.2572	5.09782	5.38497	4.66505	4.99035	4.84524	4.95008	4.59465	5.36177	3.68594
ARL16	10.6297	10.4352	11.1137	11.1507	11.1572	11.1439	11.7394	11.6276	11.7237	11.5544	10.4707	10.8001
ARL17A	9.01226	8.57402	9.86424	10.1211	8.5692	8.35753	8.20923	8.0809	8.57678	8.20516	8.67049	8.44655
ARL17B	9.86515	9.10791	9.46658	9.20334	9.57218	9.40282	9.4548	9.35717	9.88047	9.70555	9.8111	9.27602
ARL17B	9.26208	8.59244	8.14654	7.83891	9.2254	8.82003	8.84338	8.39739	9.06248	8.93171	8.97009	8.48958
ARL2	11.2044	11.4362	11.0203	11.4209	10.9981	11.5515	11.3191	11.5587	11.3256	11.5612	11.4512	11.8332
ARL2BP	10.5589	10.8418	10.7965	11.0549	10.7752	10.9793	10.9055	10.8561	10.6181	10.7153	10.5376	10.8041
ARL3	6.24229	6.6177	7.27453	6.99241	6.49711	6.76591	7.48813	6.91632	7.15118	6.48642	7.28459	7.49482
ARL4A	9.0365	8.73843	9.29322	9.30539	9.48565	9.44634	8.2484	7.97271	8.37194	8.42851	8.44154	7.94688
ARL4A	9.77718	9.6591	10.0582	10.1452	9.93602	10.0282	9.14039	9.11503	9.19562	9.2529	9.68277	9.33203
ARL4C	12.7655	13.1702	12.557	12.7634	13.1188	13.5191	13.2813	13.0901	13.6013	14.0602	13.1524	12.8749
ARL4D	5.86921	6.54263	6.03881	5.87024	6.00832	5.46472	5.72096	5.89318	6.33008	6.05879	5.38209	6.82754
ARL5A	10.351	10.2418	10.5564	10.4989	10.6966	10.7283	10.5778	10.4699	10.4699	10.5509	10.5143	10.3551
ARL5B	7.60189	7.05568	7.34259	6.79191	7.61314	6.77637	7.28728	7.08298	7.16171	6.97937	7.87546	7.04024
ARL5C	6.21665	5.87435	6.59114	6.50176	6.33679	6.29453	6.84621	6.53973	6.73802	6.5274	6.4394	6.49044
ARL6	7.42202	7.19881	7.42937	7.18462	7.64922	7.12493	8.45016	8.43565	8.30014	8.22599	7.85562	8.16279
ARL6IP1	9.71388	10.2512	10.1796	10.2772	10.1514	10.1307	10.5509	10.4526	10.4362	10.4287	10.2955	10.6332
ARL6IP1	9.63177	10.1282	10.0776	10.0229	9.97551	10.0804	10.4092	10.4008	10.2301	10.299	9.99039	10.2874
ARL6IP1	9.69079	10.2658	10.211	10.1658	10.3134	10.2956	10.6864	10.6264	10.5414	10.6643	10.4329	10.7436
ARL6IP1	9.61784	10.0207	10.0814	10.0762	10.0489	9.99555	10.4417	10.4423	10.2265	10.3021	9.92338	10.4082
ARL6IP1	9.65649	9.99343	9.9997	9.95449	10.0957	9.97897	10.4376	10.37	10.2012	10.22	9.99039	10.3138
ARL6IP1	9.65433	10.1744	10.0419	10.0821	10.071	10.1454	10.4192	10.4968	10.1511	10.273	10.1001	10.4831
ARL6IP1	10.007	10.4731	10.3818	10.5225	10.4973	10.422	10.7471	10.8437	10.6341	10.7193	10.5167	10.7507
ARL6IP1	9.60385	10.1005	10.0085	10.005	10.1785	10.0049	10.3629	10.4863	10.2632	10.3175	10.1601	10.4024
ARL6IP1	9.53883	9.96415	9.87823	10.0137	10.0873	9.99435	10.3443	10.4028	10.128	10.2474	10.0651	10.3968
ARL6IP1	9.86179	10.3645	10.199	10.314	10.3751	10.2572	10.6405	10.5293	10.5111	10.5782	10.2882	10.5649
ARL6IP4	10.7645	10.6677	10.9337	10.9156	10.9778	11.0663	11.4225	11.4907	11.4558	11.4151	11.0007	11.3206
ARL6IP5	12.7197	12.6841	13.3368	13.1569	13.1656	12.7014	13.3345	12.9719	13.1266	12.7692	13.0692	13.0176
ARL6IP6	11.4344	11.5483	11.7183	11.5671	11.8712	11.3309	11.9526	11.8246	11.7753	11.8531	11.756	11.7183
ARL8A	12.6314	12.6101	12.7578	12.6509	12.4079	12.556	12.2653	12.0849	12.3087	12.1301	12.435	12.5193
ARL8B	12.0548	12.4448	12.456	12.5055	12.3503	12.4019	12.8462	12.7564	12.7462	12.7362	12.5563	12.6693
ARL8B	8.95491	9.32866	9.2352	9.19089	9.26056	9.15633	9.3191	9.19818	8.97679	8.90412	9.06994	9.32707
ARL9	7.10105	7.15835	7.3151	7.13009	6.05019	6.44424	7.11997	6.92426	7.42622	7.08254	7.3359	6.98032
ARMC1	10.9935	10.731	10.9761	10.7228	10.8717	10.7177	11.3786	11.3365	11.4981	11.3319	10.7732	10.8963
ARMC10	12.0924	12.2551	12.0628	12.2952	12.1009	12.2795	12.2971	12.4142	12.1388	12.2754	11.9468	12.1765
ARMC10	10.6207	10.8639	10.7299	10.8577	10.8422	11.0537	11.2737	11.4821	11.1619	11.4041	10.9806	11.1984
ARMC10	11.6469	11.8356	11.7768	11.9289	11.7503	11.9669	12.1708	12.3223	12.0242	12.3204	11.7955	12.1853
ARMC12	4.84942	5.09255	5.36469	4.93837	4.31554	3.14214	5.4219	5.08902	5.38497	5.41487	5.29291	4.79848
ARMC5	11.8739	12.0568	11.9265	12.0615	11.9404	11.9832	11.8566	11.6605	11.8437	11.6763	12.0767	12.3427
ARMC5	9.83229	10.2768	9.78752	10.0386	9.81891	9.99435	9.3535	10.0669	9.62988	9.79934	9.56882	9.86869
ARMC6	10.8111	10.9007	11.0781	11.087	11.0628	11.4191	11.2432	11.4272	11.3862	11.4105	10.8195	10.97
ARMC7	8.37112	8.27105	8.68261	8.33453	8.46725	8.36521	9.14581	8.94384	9.19782	8.91425	7.98178	8.89133
ARMC8	9.20563	8.16279	8.49275	8.48296	8.96065	8.90663	8.91256	8.99646	8.9365	9.17523	9.05877	8.72734
ARMC8	11.3178	10.9919	11.4041	11.4315	11.461	11.2236	11.4253	11.152	11.397	11.2624	11.0801	10.5928
ARMC9	7.84716	7.26557	8.1976	7.7375	8.36137	8.34852	8.1148	8.02326	8.23639	7.98178	8.02834	7.71106
ARMC9	5.72665	4.87422	5.56209	5.20926	5.76031	5.45379	6.17316	6.20039	6.09353	5.94728	6.06239	5.87537
ARMCX1	9.80735	8.85147	9.29676	8.68765	10.4177	9.67844	9.63442	9.23001	9.53141	9.24683	10.3259	9.65231
ARMCX2	10.5992	9.95903	10.0576	9.64797	10.4046	9.59641	10.2947	9.71699	9.98079	9.56056	10.4519	9.51351
ARMCX3	9.76628	9.58292	9.75561	9.68379	9.66555	9.24336	9.64076	9.52278	9.47724	9.46704	9.33338	9.52755
ARMCX4	4.8071	4.56702	4.46728	4.8824	5.22863	5.50896	5.54288	5.53512	5.2666	5.66874	5.04963	5.25405
ARMCX4	6.55834	6.73971	5.96759	6.49611	6.73351	6.45044	7.09226	7.14014	6.96236	6.97149	6.46684	6.03056
ARMCX4	4.3572	4.87422	4.9364	4.8966	5.03137	4.60704	4.69088	4.18283	4.8263	4.40905	5.04963	5.0203
ARMCX5	10.0138	9.4115	9.71424	9.19089	9.97211	9.70764	10.0712	9.90513	10.0389	9.87536	10.1299	9.66422
ARMCX6	8.25481	8.25008	8.75445	8.80371	8.44482	8.37466	8.53558	8.5299	8.34103	8.26969	8.1061	8.5372
ARMCX6	12.1551	12.0005	12.5309	12.2866	12.1929	11.9366	12.5686	12.3362	12.4927	12.2563	12.3379	12.1477
ARNT	8.14304	7.90536	8.49275	8.14166	8.4424	8.26676	8.29057	8.33313	8.22317	8.06987	8.30319	8.18464
ARNTL	10.8064	10.3475	10.6808	10.4928	10.3352	10.1983	10.5823	10.4846	10.4952	10.3955	10.8344	10.3911
ARNTL	5.08902	4.70938	4.97705	4.92655	4.76129	4.47811	4.99035	4.47271	5.14446	4.1561	4.93837	4.73218
ARNTL2	8.26676	8.66739	8.95327	8.95333	8.69318	8.93969	9.56255	9.7128	9.43297	9.54512	8.50298	8.51699
ARPC1A	11.5169	11.2854	11.6872	11.5206	11.4983	11.3695	11.8808	11.5643	11.8335	11.6363	11.6073	11.707
ARPC1B	11.7318	11.7261	11.6584	11.7468	11.2187	11.1825	11.3727	11.6804	11.6373	11.6652	11.0682	11.6321
ARPC2	12.4385	12.5622	12.729	12.7477	12.2933	12.5404	13.0503	13.2655	13.1136	13.1386	12.8887	12.8003
ARPC2	16.1135	15.9102	16.3978	16.2837	15.9861	16.0238	16.8108	16.6507	16.5971	16.4966	16.4259	16.2088
ARPC3	15.5433	15.4826	15.439	15.3282	15.4079	15.2074	15.5778	15.5372	15.5568	15.4988	15.141	15.3765
ARPC4	8.37112	8.231	8.67064	8.48296	8.37375	8.51683	9.43088	9.51483	9.45575	9.50282	8.73378	8.94622
ARPC4-TTLL3	10.152	9.97841	9.6897	9.89532	9.56438	9.86772	9.632	9.9209	9.9674	9.97578	10.3114	9.58441
ARPC4-TTLL3	7.32076	6.64529	7.32263	7.48092	7.53896	7.53815	7.11997	7.42937	7.67739	7.49548	7.51188	7.06738
ARPC5	15.0473	14.6944	14.8651	14.72	14.1912	13.8773	14.6354	14.3036	14.4634	14.3593	14.0179	13.6729
ARPC5	15.8527	15.5955	15.8452	15.7272	15.6616	15.3019	15.6411	15.553	15.529	15.5778	15.4716	15.2743
ARPC5	6.42897	6.55259	8.48983	7.94895	4.47271	4.71855	8.39649	7.79276	8.85764	8.7325	5.79861	4.98656
ARPC5L	13.7861	13.4689	13.7611	13.5738	13.393	13.2121	13.4501	13.24	13.4055	13.3097	12.8268	12.8023
ARPP19	12.5446	12.2993	12.6212	12.6898	12.446	12.3769	12.8475	12.9849	12.6763	12.9251	12.7162	12.9093
ARPP19	10.3258	10.2649	10.9461	10.7777	10.8797	10.6671	11.1737	10.793	11.1109	10.8226	10.8818	10.569
ARRB1	6.17399	5.61946	6.32933	6.17233	6.10929	5.97621	7.56506	7.11108	7.32451	7.0352	6.70268	6.41671
ARRB2	12.2805	12.4956	12.3966	12.3304	12.0067	12.3621	12.7599	12.9389	12.8262	12.8754	12.5681	13.0968
ARRDC1	9.23525	8.58032	9.2254	8.92678	8.86533	8.80995	9.30885	8.9633	9.2971	9.03266	9.49917	8.73653
ARRDC1-AS1	7.44842	7.27375	7.41605	7.33758	7.83286	7.5587	8.07812	7.66234	7.86673	7.7056	7.5587	7.47704
ARRDC2	8.42991	8.86701	8.58573	8.59096	8.43825	8.5393	7.97415	8.32903	8.21227	8.1933	8.92183	9.23191
ARRDC3	7.56379	8.51206	6.8496	7.43546	7.26713	8.08445	7.31397	8.87163	7.16841	8.80061	6.93584	7.17113
ARRDC4	5.98478	4.52325	5.36469	3.59932	5.2572	4.22522	5.72096	4.38048	5.04053	4.26329	6.60664	5.48366
ARSA	11.8506	11.5685	12.4034	12.3725	11.9616	11.9308	12.0703	12.0334	12.2482	12.275	11.4544	11.5227
ARSB	6.73915	6.65635	7.38348	7.33143	7.12321	7.06648	7.60467	7.79898	7.84781	7.97773	6.85533	7.05387
ARSD	6.84804	8.01817	6.97388	7.70185	6.90733	7.6093	7.15561	7.23876	6.9356	7.12407	8.56334	9.31693
ARSD	5.90577	5.88507	6.06508	6.10668	5.77136	6.40506	5.75253	6.0988	5.94435	5.94728	5.92172	5.93652
ARSF	4.76129	4.70938	4.0941	4.66742	4.36013	4.57461	4.78546	5.00165	4.42872	5.0203	4.70016	4.45637
ARSG	6.16815	6.21179	5.30816	5.89166	5.22863	6.0988	5.94728	6.05427	5.75698	6.04246	5.92172	6.42688
ARSG	6.21665	6.54682	5.53577	6.28993	5.86509	6.03972	6.06239	6.22391	5.85267	6.41707	6.31506	6.44769
ARSK	5.75698	5.05507	6.0988	5.72438	6.17316	5.64251	6.21746	5.70492	6.00925	5.45516	5.47557	5.30055
ARSK	7.12278	7.13822	7.15308	7.32076	7.07007	6.76591	7.25557	6.62564	6.96861	6.81158	6.42688	6.42688
ART3	5.19456	5.1888	5.09431	4.99601	5.59852	5.1962	4.62176	3.78956	4.38048	4.71855	4.47271	3.61412
ART5	4.3572	4.54659	4.16953	4.3395	5.046	4.93837	4.46456	4.38048	5.00727	4.71855	4.62176	4.48618
ARTN	6.73915	6.91183	6.37278	6.62411	6.52218	6.54424	6.29223	6.22391	6.09353	6.48642	6.1386	6.29453
ARV1	10.8684	10.4751	10.9444	10.7003	11.1815	11.0477	11.5539	11.2157	11.5022	11.3556	11.3982	11.3048
ARVCF	4.54916	4.56702	5.00165	5.00914	4.31554	4.57461	5.33372	5.11353	4.75685	4.86187	5.54803	3.973
ARX	4.76129	4.96748	4.80924	4.47271	5.1563	4.66505	4.46456	4.70938	4.29119	4.1561	5.0203	4.76129
AS3MT	17.8407	17.7302	17.8515	17.8221	17.8	17.6895	17.6643	17.5368	17.7302	17.5856	17.6235	17.507
ASAH1	11.1071	10.8127	11.2339	11.2495	11.5449	11.3406	11.6917	11.271	11.4327	11.2939	11.2213	10.9899
ASAH2	7.26479	6.91632	6.80756	6.4573	7.46007	7.31397	7.19183	7.24986	7.20248	7.2815	6.89375	7.14673
ASAP1	7.93292	8.37755	8.27319	8.1391	8.13953	8.25027	8.39649	8.48195	8.34103	8.17594	8.35515	8.57615
ASAP1-IT1	6.21665	6.21179	5.79861	6.4394	6.03972	5.59106	6.02133	6.24625	6.65516	6.81158	6.69284	6.94831
ASAP3	5.12219	4.94228	4.76129	5.3367	5.38497	5.48231	5.09431	4.93837	5.06048	4.99035	4.93837	4.95396
ASB1	8.03523	8.14261	8.42956	8.495	8.44723	8.4122	8.42816	8.45359	8.4703	8.34926	8.54301	9.24108
ASB1	11.227	11.1272	10.7873	10.9482	10.8929	11.0266	10.7191	11.0106	10.9181	11.0589	11.0243	11.1976
ASB10	8.20332	8.5355	8.09163	8.12205	8.035	8.33658	7.08785	7.44911	7.21387	7.55902	7.41623	7.56792
ASB13	10.0301	9.76466	9.12066	9.58017	9.81571	10.4167	9.29834	9.78687	10.1336	10.4515	10.4572	10.3627
ASB13	7.46655	7.37427	7.25557	7.20513	7.66055	7.78814	7.30374	7.37608	7.13009	7.62171	7.14078	7.38042
ASB16	6.56915	6.8496	6.88411	6.76757	6.81958	6.78511	6.45593	6.48642	6.43593	6.62868	6.12402	6.18725
ASB16-AS1	7.62079	7.90147	7.70257	7.73157	7.76788	7.99031	7.34444	7.22717	7.63326	7.38797	7.35494	7.1906
ASB18	6.20692	6.31506	5.82165	5.30816	5.46336	5.77575	5.04418	5.24616	5.16973	5.34116	4.93837	5.17805
ASB2	12.5211	12.0032	12.6529	11.9385	12.309	12.1037	12.9873	12.7378	13.3472	12.9474	12.1457	12.3762
ASB3	11.1055	10.7965	11.1863	11.0971	11.0707	10.8603	11.3076	11.3136	11.318	11.3497	11.2205	10.8838
ASB6	7.76373	7.84245	8.06044	7.85821	8.05638	7.93734	7.66234	7.56602	7.90974	7.79925	7.38006	7.75485
ASB7	8.32303	8.05073	8.46674	7.83233	8.25815	7.95489	8.4424	8.5043	8.40121	8.75772	8.9261	8.82123
ASB7	8.47656	8.48966	8.62264	8.19822	8.76347	8.14845	8.64316	8.23559	8.49133	8.15279	8.86623	8.42956
ASB8	6.07136	6.15345	6.11624	5.76916	6.14115	5.62556	5.46336	5.98383	5.56209	5.628	5.24616	6.18725
ASB9	8.83189	7.69881	8.26988	7.73157	8.14357	7.90536	7.74284	7.50544	7.5061	7.2167	8.42257	7.6721
ASB9P1	7.25695	6.16983	6.79597	6.02457	6.61954	6.40506	6.15893	6.12229	6.09353	5.86096	6.91482	6.00364
ASCC1	10.5255	10.7562	10.5511	10.5504	10.5299	10.871	10.9153	11.0271	10.7139	10.825	10.9113	11.1013
ASCC2	8.79805	8.95273	8.82878	8.90173	9.11584	9.3237	8.65029	8.98565	8.73003	8.9781	8.53128	9.05171
ASCC3	10.9688	10.9955	10.807	10.8767	10.5682	10.5149	10.8987	10.8363	10.6405	10.8521	10.3082	10.1531
ASCL2	7.78841	7.74956	6.32933	6.65337	7.64922	6.6797	6.48642	6.50705	7.33181	6.94587	7.40403	7.16066
ASCL5	8.08168	8.23699	8.88365	8.956	7.97999	8.40707	7.32094	7.44048	7.14354	7.36737	7.42202	7.59475
ASCL5	7.44842	7.74312	7.50676	7.5893	7.42517	7.68106	7.09226	7.33311	7.20981	7.45597	7.02555	7.35641
ASF1A	7.22234	6.49844	7.65191	6.73069	7.83286	7.10411	7.05365	7.00791	7.67283	7.41323	7.22596	6.9734
ASF1B	12.1869	11.5643	12.3201	11.9584	12.0309	11.9106	12.5393	12.3127	12.5221	12.3215	12.3438	11.8381
ASGR1	5.78777	6.02872	4.46728	4.95396	5.37197	5.2572	5.11873	5.6401	5.48366	5.628	6.66527	6.98768
ASGR1	5.79861	5.90276	9.36622	4.8966	5.2572	5.54803	4.93837	5.47827	5.44278	5.08371	6.51693	6.7576
ASGR1	5.61946	5.54159	4.59465	4.76129	5.22863	5.22863	5.28984	5.38641	4.95008	5.36469	6.42688	6.78648
ASGR1	5.94728	6.15345	4.80924	4.84733	5.2572	5.39929	4.87832	5.56082	5.69102	5.92766	6.74252	6.8496
ASGR1	6.00598	6.02872	4.48349	4.56702	5.29444	5.53512	4.87832	5.47827	5.56209	5.66874	6.57041	7.0237
ASGR1	5.70377	5.71296	4.76129	4.76129	5.19456	5.66756	4.75685	5.47827	5.48366	5.54288	6.50838	6.81051
ASGR1	6.07136	6.16983	4.76129	4.62176	4.84942	5.58231	5.11873	5.72324	5.63527	5.66874	6.51693	7.0832
ASGR1	5.95408	5.88507	5.08194	4.47271	4.82841	5.36906	5.1962	5.601	5.46063	5.50234	6.53228	6.9193
ASGR1	5.58606	5.65569	4.71168	4.69321	5.35738	5.39929	5.24616	5.08902	5.2666	5.27439	6.68643	6.42688
ASGR1	5.75698	5.99707	4.64357	4.73895	5.01007	5.46472	5.4219	5.79753	5.3625	5.54288	6.51693	6.98032
ASGR2	5.04782	4.75239	4.36013	4.66742	5.29444	4.92853	4.40905	4.51539	4.66031	4.63392	4.43985	4.98656
ASH1L	8.44482	8.44059	8.64324	8.82488	8.71594	8.35991	7.83339	7.56602	7.87393	7.67121	7.65966	7.49482
ASH1L-AS1	9.90067	9.47598	9.45189	9.51339	9.75749	9.54994	9.66436	9.75021	9.86034	9.40318	9.67293	9.64189
ASH1L-AS1	10.4696	10.1672	10.0035	9.98803	10.3537	10.1715	10.1844	10.2802	10.4671	10.0795	10.2229	10.1729
ASH2L	11.5247	11.626	11.645	11.8068	11.4395	11.7344	11.8682	11.9619	11.8135	12.0847	12.1314	12.1834
ASIC1	9.84129	8.83525	9.4542	9.17153	9.80348	9.79846	9.41371	9.06029	9.76756	9.35708	9.99039	9.19864
ASIC2	5.66519	5.66874	5.83487	6.19055	5.94728	5.4261	5.94728	6.13432	6.11884	5.66874	5.74918	5.62556
ASIC3	4.9894	4.83053	4.22844	5.25405	5.12133	5.09607	4.93837	4.97131	5.31119	5.50234	4.93837	4.76129
ASIC4	9.85343	10.1572	10.3367	10.2947	9.82588	10.2275	9.60694	9.5994	9.53672	9.63473	9.47779	9.42083
ASL	8.80452	8.85628	9.27529	9.25423	8.92671	9.1226	9.48578	9.59272	9.35814	9.29403	9.20283	9.05877
ASMT	8.35478	8.11675	7.87546	7.79574	7.2869	7.46127	8.432	8.42415	7.26361	7.37355	8.72748	8.48958
ASMTL	11.4963	10.9678	10.8813	10.8473	10.7666	11.0202	11.05	11.107	11.2281	11.3315	11.8597	11.4383
ASMTL-AS1	6.356	5.66874	5.94728	6.03881	6.17316	6.28145	5.90276	6.40079	6.31279	6.42897	6.42688	6.52935
ASMTL-AS1	6.73915	6.12789	6.50904	6.47227	6.71102	6.56756	6.76757	7.04229	7.00697	6.78239	6.76757	6.76757
ASNA1	10.1437	10.0815	10.4706	10.4614	10.3956	10.535	10.6106	10.7658	10.651	10.5838	10.0945	10.2683
ASNS	15.1535	15.4755	14.7162	14.9464	14.9038	15.0523	14.4888	14.6652	14.3727	14.5308	15.1218	15.6422
ASNSD1	12.9166	13.1767	12.862	12.7248	13.0405	13.1867	12.6112	12.6235	12.4908	12.6129	12.8675	12.8939
ASPA	4.31554	5.02584	5.024	4.8071	3.69525	4.16953	6.91283	6.5287	5.63527	5.32024	4.26953	3.77646
ASPH	6.04246	5.24616	6.11624	6.02457	5.87742	5.52013	5.37631	4.87627	5.56209	5.27439	5.52993	4.76129
ASPH	8.05107	7.8006	8.02638	7.90661	7.76788	7.77036	7.36537	7.55375	7.62856	7.55423	7.53977	7.68354
ASPH	5.70377	4.98467	5.2572	4.99601	5.22863	5.1962	5.78777	5.14105	5.80346	5.628	5.1563	5.04963
ASPHD1	6.07136	5.93848	5.86303	5.85371	6.03972	6.25572	6.03606	5.7592	6.14456	6.19137	5.98098	6.1386
ASPHD2	9.13981	9.08424	9.31863	8.87125	9.46411	9.05165	9.1697	9.07346	9.47893	9.17242	9.19971	8.9994
ASPHD2	9.26091	9.29566	9.53011	9.26223	9.60215	8.99634	9.01244	8.74363	9.05826	8.58877	9.00561	8.73653
ASPM	12.549	12.131	12.8237	12.416	12.5674	12.3534	12.8745	12.6095	12.7956	12.5204	12.9003	12.578
ASPM	9.81317	9.18971	9.98079	9.7005	9.95431	9.63699	10.0559	9.77718	10.008	9.67844	10.0142	9.51001
ASPRV1	8.72819	9.18579	8.73003	9.06776	9.23904	9.47344	8.71809	8.9115	8.89972	9.07658	8.97297	9.03776
ASPSCR1	7.94955	8.14038	8.14654	8.34612	8.3173	8.6668	8.07255	8.25027	8.4589	8.43946	8.02534	8.07534
ASPSCR1	6.67882	6.75482	6.95123	7.19183	7.14248	7.33143	6.94904	7.30924	7.21387	7.38797	6.95511	6.88105
ASPSCR1	10.7059	11.1179	10.8667	11.2429	10.724	11.271	11.0162	11.1838	11.2335	11.359	11.0098	11.1627
ASPSCR1	5.34116	5.02584	5.04235	5.22381	5.046	4.96748	5.33372	5.33967	5.38497	5.70492	5.09782	5.12736
ASRGL1	10.1739	10.4038	10.613	10.7743	10.5902	10.4842	10.3629	10.2723	10.427	10.3837	10.021	10.1466
ASS1	6.4086	7.11108	5.15967	5.09782	5.08371	5.56082	5.24616	5.47827	5.2666	5.27439	6.2737	6.33008
ASS1	9.36102	10.4091	7.73411	8.12205	8.10304	8.55025	7.73792	7.84859	7.54186	8.04323	9.25226	9.70742
ASTE1	7.94955	7.96359	8.14463	8.14336	8.1061	8.72649	8.84436	8.89348	8.60931	8.90562	8.67814	8.56246
ASTN2	12.1874	12.2401	12.4617	12.6967	11.9192	12.3322	11.4799	11.6754	11.5929	11.7796	11.4401	11.5305
ASTN2	4.56702	3.66714	5.08194	4.45363	4.28811	3.973	6.27176	6.50705	5.78777	5.60718	5.48768	5.07838
ASUN	11.0709	11.2394	11.0036	11.0341	11.0131	10.9142	11.2272	11.2187	11.0058	11.0117	11.0266	10.9736
ASUN	12.7159	12.8105	12.7317	12.6307	12.8268	12.6808	12.6648	12.8178	12.5882	12.5931	12.7524	12.5985
ASXL1	10.8187	10.4725	10.6632	10.5278	10.4667	10.233	10.4172	10.4912	10.4374	10.4791	10.7187	10.3511
ASXL2	7.16108	7.09842	7.77022	7.50693	7.62445	6.74196	7.96021	7.08298	7.48579	6.81158	7.80356	7.66263
ASXL2	5.83171	6.00832	6.0988	6.31279	5.38497	5.56082	5.72096	6.20039	5.63527	6.09968	5.76584	6.63232
ASXL2	12.1219	12.3003	12.1984	12.2007	11.9013	11.7512	11.8305	11.5713	11.5853	11.4708	11.6843	11.9258
ATAD1	13.0634	12.5505	13.14	13.0597	13.6191	13.2759	13.6637	13.336	13.4016	13.193	13.0183	12.8016
ATAD2	13.0842	12.5246	13.0622	12.9414	13.3716	12.862	13.2068	12.82	13.2455	12.8268	13.255	12.5375
ATAD2B	8.58854	8.34066	8.72805	8.66739	8.91922	8.88288	8.96727	8.75341	8.60931	8.59524	8.64916	8.5372
ATAD3A	14.3059	14.0125	14.5129	14.4753	14.6132	14.7121	14.6493	14.7848	14.753	14.7215	14.1399	14.3524
ATAD3B	14.1317	13.9179	14.3995	14.3466	14.3466	14.5855	14.46	14.4634	14.5394	14.5169	14.0843	14.0966
ATAD3B	9.18997	8.605	9.28732	9.12562	9.37729	9.3237	9.30168	9.34387	9.30015	9.31297	8.82534	8.9921
ATAD3B	14.1903	13.9505	14.4163	14.4093	14.4168	14.589	14.509	14.3981	14.5322	14.4838	14.0156	14.0136
ATAD3C	4.62176	5.74918	5.70607	4.62176	4.62176	5.18137	5.09431	4.97131	4.8263	4.46456	4.58466	4.40054
ATAD3C	7.73242	7.30943	8.04891	7.84166	8.42816	8.31447	8.37384	8.47765	8.58087	8.35221	7.65415	7.91958
ATAD5	9.58056	8.87163	9.4572	9.09851	9.76466	9.22349	9.18497	8.94993	9.14571	9.04495	9.19351	8.79893
ATAT1	11.0555	10.4759	10.8747	10.7027	11.2874	10.6493	11.1422	10.7691	11.2618	10.8534	11.173	10.6029
ATAT1	5.35884	5.09255	5.04235	5.1962	4.76129	5.39929	5.46336	5.40781	5.06048	5.19127	5.41628	5.39786
ATE1	8.22859	8.03534	7.92094	8.3853	8.28673	8.32641	8.144	8.40742	7.94419	8.18361	7.75109	8.0471
ATE1-AS1	3.49121	5.87435	4.26641	5.1962	3.48048	3.91839	4.46456	4.97131	4.95008	5.32024	4.62176	5.67817
ATF1	11.8566	12.2877	11.9162	12.093	12.256	12.0951	11.8881	11.859	11.6758	11.8282	11.8276	12.3694
ATF2	7.60868	7.6812	7.76152	7.40811	7.53118	7.05749	7.83339	8.03546	7.90159	7.98972	7.95198	8.23689
ATF2	8.63131	8.98855	8.88587	8.67197	8.6097	8.5355	9.27033	9.40371	9.22806	9.49776	9.13559	9.47124
ATF3	7.23437	7.57613	7.40953	7.42937	6.89425	6.72558	7.47096	7.32676	7.04798	7.27453	7.47856	6.87287
ATF3	7.33162	7.14821	7.45117	7.61651	7.59491	7.58305	7.28728	7.45802	7.46773	7.72121	7.18483	7.28536
ATF3	13.2823	13.7158	13.1418	13.4719	12.2792	12.6702	13.1201	13.1739	12.8754	13.0552	13.8453	12.9193
ATF3	9.39338	9.53441	8.90475	9.14926	8.21975	8.43174	9.32422	8.97786	8.86288	8.93429	8.87304	8.27455
ATF4	17.2589	17.2029	17.4445	17.4957	17.3344	17.3266	17.862	17.5856	17.6895	17.5988	17.6371	17.393
ATF5	8.00513	8.8021	8.38026	8.48296	8.41114	8.21894	9.54857	9.32852	9.11958	9.15502	8.301	9.11438
ATF6	11.5305	11.3231	11.5962	11.4886	11.3761	11.6181	11.8281	11.7801	11.7447	11.7083	11.8705	11.7024
ATF6B	9.695	9.82664	9.71888	9.95249	9.68342	9.68262	10.4482	10.3222	10.4457	10.3482	10.1918	10.7154
ATF7	10.2356	10.1834	10.4414	10.2637	10.5942	10.3021	10.7149	10.5521	10.6772	10.6849	10.5324	11.0043
ATF7IP	11.2634	11.3332	11.2379	11.2598	10.8991	10.9496	11.2253	11.1838	11.2536	11.2859	11.8564	11.6044
ATF7IP	11.3655	11.3882	11.2582	11.2636	10.95	10.9857	11.3263	11.2552	11.2949	11.3618	11.9429	11.5891
ATF7IP	11.4578	11.379	11.255	11.4113	10.9632	11.0065	11.2743	11.3166	11.439	11.4087	12.0126	11.7573
ATF7IP	11.3726	11.4338	11.3131	11.1865	10.915	11.1749	11.1208	11.1127	11.2098	11.2681	11.8161	11.5001
ATF7IP	11.6469	11.6668	11.5505	11.4638	11.1704	11.3228	11.4117	11.485	11.5658	11.5894	12.0364	11.8654
ATF7IP	11.2503	11.0897	11.0678	11.1579	10.7618	10.9105	10.9942	11.2021	11.1159	11.2349	11.7783	11.3852
ATF7IP	11.3541	11.3545	11.1529	11.1855	10.7805	10.9865	11.1281	11.0802	11.2182	11.2473	11.7419	11.5013
ATF7IP	11.4229	11.3804	11.2689	11.2908	10.9928	11.0185	11.1982	11.168	11.3198	11.3907	11.8413	11.6588
ATF7IP	9.5866	9.75561	9.42678	9.42861	9.02166	9.06899	9.20283	9.06495	9.36275	9.43835	9.92845	9.9002
ATF7IP	11.1378	11.1655	10.97	10.9925	10.7319	10.7703	11.0802	11.0123	11.1095	11.18	11.6208	11.3363
ATF7IP	11.1529	11.1631	11.067	11.0194	10.7752	10.7782	11.0926	11.0622	11.1281	11.1317	11.6663	11.3317
ATF7IP2	9.19986	9.17387	8.99251	9.37729	9.28182	9.19408	9.11914	8.96035	9.53672	9.29317	9.02241	9.03157
ATF7IP2	10.4759	10.2086	10.206	9.57734	10.5779	9.94177	10.8517	10.6598	10.5807	10.2795	10.9144	10.6738
ATG10	5.19456	5.47895	5.82165	5.89166	5.38497	5.45379	6.06239	6.20039	5.83592	5.84327	6.46684	6.36769
ATG10	7.942	7.88261	8.17073	8.08744	8.1314	8.1148	8.09086	7.96888	8.23639	8.18361	8.49592	8.37773
ATG101	10.6849	10.25	10.7009	10.4815	10.7933	10.5766	10.5571	10.326	10.6816	10.3593	10.2084	10.2617
ATG12	12.175	12.1091	12.0548	11.9923	12.0524	11.9354	12.0189	11.9849	11.9204	12.0643	12.0524	12.2546
ATG12	4.9305	5.09255	5.60965	5.53382	5.29444	5.59106	5.28984	5.66401	5.81899	5.22059	5.43446	5.48366
ATG13	7.62079	7.82612	7.77022	7.82678	7.95028	7.90886	8.00513	8.30575	7.95405	8.1299	7.76055	8.39516
ATG13	7.92404	7.72391	8.29728	7.87033	8.26344	7.9026	8.42816	8.29957	8.27455	8.00419	8.36885	8.33295
ATG14	5.26034	5.73683	5.4414	5.80185	5.49303	5.56082	5.2666	5.6401	5.59852	6.06957	5.17639	5.81258
ATG16L1	6.48575	6.14626	6.48172	6.67235	6.89425	6.23033	6.42478	6.27059	6.24149	6.2737	5.8947	6.52935
ATG16L1	10.6422	10.4993	10.7194	10.5677	10.5593	10.549	10.6089	10.4503	10.4799	10.3322	10.6236	10.6175
ATG16L2	11.8193	11.157	11.2135	11.3215	11.2659	11.6362	11.6471	12.1019	12.0741	12.0301	11.8777	11.774
ATG2A	11.8347	11.6629	11.8654	11.7416	11.7172	11.7447	12.0469	11.7908	11.9157	11.7589	11.8222	11.9085
ATG2A	7.01884	6.20447	6.79056	6.87287	6.98056	6.88411	7.15561	7.27995	7.24432	7.16611	7.02046	7.28536
ATG2B	9.76466	9.55498	9.62665	9.58292	10.1292	9.74979	9.88467	9.65179	9.79725	9.68324	9.95788	9.5537
ATG3	11.9856	11.7024	11.6168	11.5944	11.8076	11.8768	11.5465	11.4763	11.5216	11.5493	11.7314	11.596
ATG4A	9.50033	9.11995	9.80876	9.67278	9.55138	9.47724	9.98776	9.96036	9.85148	9.86946	9.67109	9.47724
ATG4B	9.39664	8.95333	9.34752	9.32866	9.23081	9.30994	9.41934	9.29576	9.4263	9.29557	9.3237	9.29676
ATG4B	10.7719	10.5511	10.7156	10.4419	10.6437	10.2932	11.0575	10.5745	10.693	10.1257	10.2712	9.98453
ATG4C	8.15627	7.52189	8.155	7.70962	8.34926	7.99927	8.76292	8.42799	8.60747	8.60808	8.0414	7.50693
ATG4C	7.98617	7.35934	7.91336	7.49515	8.28403	7.73213	8.05842	8.03029	8.15289	8.01143	7.62461	7.13694
ATG4C	7.5417	6.77856	7.41605	6.90332	7.96443	7.33721	7.6656	7.29878	7.42622	7.40084	7.01489	6.52087
ATG4D	7.76373	7.19881	8.11046	7.64997	8.05638	7.80987	8.53396	8.29326	8.57678	8.2946	7.94419	7.71864
ATG5	7.28997	6.66289	7.00206	6.56471	7.15181	6.67294	6.94904	6.42338	7.18978	6.50705	7.23637	7.04024
ATG5	12.0037	11.7188	11.9117	11.7318	11.9318	11.7413	11.8918	11.7749	11.9564	11.8539	11.8227	11.7235
ATG7	7.31265	7.93747	7.8821	7.85821	7.88389	7.99927	8.07812	7.71135	8.17344	7.92676	7.82625	7.68354
ATG7	9.00046	8.58377	9.08618	8.83696	9.05086	9.2656	9.15523	9.14263	8.9624	9.01436	9.25757	8.69898
ATG9A	5.72665	5.37197	5.93848	5.89166	6.23273	5.68694	5.99707	5.8296	5.77136	5.99424	5.52993	6.01577
ATG9A	8.85848	8.62972	8.91256	8.72208	9.18662	8.68181	8.93724	8.87701	8.9812	8.67476	8.985	9.00993
ATG9B	9.1509	9.27019	9.0934	9.01436	8.8161	9.18047	8.65782	8.77065	8.59865	8.77696	9.01436	8.96541
ATG9B	4.48349	5.05507	4.71168	4.25071	4.44813	4.85046	4.72083	5.29444	5.11527	5.0203	5.29291	5.81258
ATG9B	5.24616	4.75239	4.66978	4.8071	4.78328	4.38624	5.04418	4.91265	4.69088	4.71855	4.55172	4.8966
ATG9B	7.00416	7.17695	7.12988	7.40439	7.21103	7.29266	7.14291	7.21346	7.22697	7.36737	7.34333	7.70185
ATHL1	5.80884	4.62176	5.17805	4.4147	5.01007	5.04235	5.24616	5.24616	5.16973	4.71855	6.60664	6.0452
ATHL1	10.482	9.21714	9.21481	8.93834	10.0065	10.1247	9.65612	9.85252	9.84103	9.96217	11.5863	11.1465
ATIC	12.9243	12.7655	12.8714	12.8859	13.0367	13.1055	12.865	13.0287	12.8283	12.8708	12.6887	12.637
ATL1	6.12574	6.42897	5.90877	6.27059	5.56082	5.18137	6.35306	6.01018	6.79218	6.78239	6.4394	6.57924
ATL2	11.4501	11.4091	11.9981	12.134	11.7873	11.9434	12.4634	12.3285	12.1219	12.0847	12.0432	11.6943
ATL2	5.60718	5.45379	6.0988	5.99046	5.86509	5.60286	6.12186	6.33902	6.35453	6.39116	6.20162	5.52667
ATL2	9.31311	9.3404	9.3416	9.56937	9.54885	9.40464	9.67676	9.9713	9.56346	9.76037	9.36129	9.28086
ATL3	10.5914	10.4543	10.5232	10.3741	10.4998	10.4052	10.4252	10.3941	10.5168	10.3816	10.7326	10.5609
ATM	7.00907	7.56602	6.91408	7.11954	7.06559	7.62689	7.72363	7.87367	7.58179	7.37915	7.4429	7.75485
ATM	9.36904	9.29322	8.87163	8.78843	9.07825	8.95273	9.54761	9.46091	9.54024	9.45189	9.7013	9.66991
ATM	6.51167	7.2869	6.54553	7.06559	6.5287	6.94099	6.40506	6.5287	6.24149	6.29835	6.58989	6.59114
ATMIN	9.7031	9.95903	9.7991	9.88594	9.93319	9.8955	9.92487	10.0285	9.99603	10.1191	9.88547	10.0784
ATMIN	5.0054	4.76792	5.57728	5.67817	5.39929	5.45379	5.04418	4.28811	4.54659	4.55172	5.1563	5.19948
ATMIN	8.50786	8.85945	8.74299	8.91947	8.8924	8.95485	8.64834	8.54784	8.40583	8.63313	8.32416	8.52003
ATN1	7.73242	7.94785	8.27183	7.987	7.8915	8.26481	8.52469	8.5043	8.50298	8.54591	8.63123	8.71079
ATOH8	4.95008	4.83053	4.78546	5.58356	5.35738	5.60286	4.46456	4.84524	4.38048	5.36469	4.93837	4.82841
ATOX1	12.5761	12.4367	12.5173	12.5195	12.3249	12.5082	12.6723	12.7608	12.6191	12.7119	12.2633	12.1528
ATP10A	12.5505	12.2514	12.5552	12.3322	12.3229	11.7859	11.5429	11.1671	11.7806	11.364	11.8423	11.3813
ATP10B	10.5039	10.7732	10.4024	10.6402	10.455	10.5918	10.3506	10.5273	10.5719	10.6804	10.6763	10.5939
ATP11A	6.95898	6.9356	6.93019	6.85481	6.45593	6.86103	6.07225	6.14541	5.94435	6.2737	6.03515	6.00364
ATP11A	8.9787	8.43226	9.08949	8.93638	9.13227	8.99717	8.92269	8.74713	9.34387	9.20446	9.46104	8.80142
ATP11B	8.26207	8.17656	8.51223	8.42257	8.60592	8.69492	8.57221	8.62691	8.46606	8.62508	8.56643	8.45599
ATP11C	8.69492	8.66206	8.67741	8.8155	8.64572	8.62234	8.75424	8.91711	8.77751	8.65088	8.70871	8.69731
ATP11C	8.60376	8.40565	8.93895	8.74019	9.13826	9.10065	9.0808	8.87163	8.90612	8.77381	8.93926	8.63932
ATP12A	5.68811	5.86458	6.44286	6.42897	5.72665	5.61211	6.43315	6.69632	6.28993	6.73012	6.51693	6.46888
ATP13A1	10.0647	9.6678	10.1368	10.0562	10.0246	10.1656	9.64076	9.60462	9.89152	9.61078	9.66906	9.48032
ATP13A2	7.64202	7.57613	8.3049	8.19165	8.23858	8.32884	7.7469	7.82678	8.12797	7.8281	8.14102	7.8092
ATP13A2	7.06648	6.66822	7.00206	7.22295	7.02877	7.00135	6.53065	6.53973	7.06828	6.85947	6.42688	6.52935
ATP13A3	12.0314	11.8014	12.4072	12.3994	12.6524	12.3818	12.6149	12.4008	12.2672	12.1544	12.3653	11.9851
ATP13A3	8.5711	8.41818	8.92554	8.85173	8.77299	8.97822	8.59197	8.53485	8.27862	8.34316	8.70453	8.4053
ATP13A5-AS1	4.56702	4.47271	4.71168	4.36597	4.31554	4.19928	4.57208	4.62663	4.85358	3.92236	4.88036	4.86187
ATP1A1	13.0028	12.9724	13.057	13.0143	13.1872	13.2332	13.4175	13.5107	13.5034	13.4277	12.7836	13.4937
ATP1A1-AS1	5.26034	5.66874	5.45379	5.15967	5.12133	5.48231	5.92073	6.08337	5.83592	5.92766	5.54803	5.84327
ATP1A1-AS1	7.0863	7.79004	7.11412	7.30107	7.22757	7.22315	7.38366	7.40226	7.22073	7.441	7.00463	7.184
ATP1A1-AS1	5.19456	5.1888	4.8515	5.35444	4.40905	4.85046	5.04418	5.05687	5.16973	5.04963	4.99601	5.41768
ATP1A3	9.23181	9.24801	8.80102	9.05165	9.05899	9.59641	8.19903	8.54784	8.46214	8.66769	8.80169	9.09098
ATP1A4	9.37385	9.39686	9.38041	9.36504	9.51889	9.74455	9.68306	9.95691	9.92357	9.86114	9.35139	9.96259
ATP1A4	8.24593	7.88261	8.35515	8.31909	8.70482	8.65961	8.87599	8.93828	8.97279	8.88409	8.44594	9.124
ATP1B1	9.0462	10.3209	9.1053	9.75	8.84404	9.3365	9.15865	9.21865	9.53441	9.69732	9.07413	10.441
ATP1B2	4.8071	4.94228	4.54401	5.09782	5.22863	4.90264	5.22059	4.97131	4.92853	4.99035	4.62176	4.73218
ATP1B3	16.0567	15.6531	16.3582	16.181	16.5588	16.1911	16.267	16.0567	16.3379	16.0854	15.896	15.553
ATP2A1	4.84942	4.26329	4.97705	5.09782	5.1563	4.62176	4.53626	4.77672	4.62176	4.36597	5.0203	4.79848
ATP2A1	5.29444	5.2572	5.11353	4.92655	4.89053	4.96748	5.17473	5.08902	4.92853	5.14105	5.60224	5.25405
ATP2A1-AS1	10.0031	9.44492	10.0035	9.54093	10.2675	10.0982	10.2681	9.92527	10.1787	9.88092	10.5057	9.83021
ATP2A2	9.4491	9.95128	9.59447	9.72251	9.70483	9.52331	9.75804	9.18605	9.79224	9.32384	9.71724	9.50274
ATP2A2	8.9592	8.88314	9.39855	9.26482	9.3685	9.31853	9.10644	9.03616	9.00409	9.00298	8.73843	8.47064
ATP2A3	10.4879	9.73784	10.4464	10.1528	10.1974	10.2158	10.7131	10.4186	10.8068	10.6525	10.6882	10.2974
ATP2A3	6.13518	5.24616	5.92865	5.45242	5.56082	5.39929	6.39795	6.08337	6.45525	6.44009	6.35011	5.77904
ATP2B1	4.9305	4.87422	5.19456	5.06228	4.44813	5.15967	4.31856	4.97131	4.95008	4.79848	4.91265	5.60718
ATP2B1	8.97601	9.19341	9.61784	9.61171	10.211	9.98114	7.94358	7.63281	7.34203	7.3833	8.63252	7.47062
ATP2B2-IT2	5.06767	5.28984	5.52144	5.20926	5.35738	5.62556	5.1962	5.11353	5.14446	5.22059	4.58466	5.1563
ATP2B3	6.07136	6.31506	6.2231	6.75148	6.32784	6.54424	6.4648	6.41354	6.35453	6.46378	6.38937	6.67059
ATP2B4	5.52993	5.34412	6.08293	6.02457	5.39929	4.51539	5.54288	5.61946	5.48366	5.22059	5.71296	6.12445
ATP2B4	11.1435	11.4841	11.7067	11.8417	10.5693	10.4104	10.9313	10.9242	11.0221	10.9818	11.235	11.108
ATP2B4	7.57834	8.11154	8.2305	8.40157	6.96525	7.21306	7.69432	8.21975	7.45443	7.98178	7.64202	8.71079
ATP2C1	7.67151	7.35384	7.75777	7.82678	8.01632	7.77804	8.76098	8.09658	8.71394	8.12431	7.30335	6.60911
ATP2C1	9.84525	9.92845	9.8949	9.96818	10.174	9.91444	10.377	10.4252	10.4318	10.3667	10.0125	10.4068
ATP5A1	15.2074	15.0337	15.384	15.3749	15.4336	15.5372	15.7335	15.799	15.7394	15.7764	15.6957	15.4755
ATP5B	15.0625	15.1234	15.075	15.2627	15.0808	15.2984	15.1464	15.3108	15.0915	15.1345	14.9538	15.06
ATP5C1	12.4437	12.3538	12.6563	12.4717	12.7496	12.6702	12.6071	12.7442	12.6151	12.6198	12.4743	12.39
ATP5D	12.4992	12.4255	12.4981	12.5604	12.5099	12.7477	12.4571	12.6255	12.5975	12.7337	12.7367	12.6913
ATP5E	6.52805	6.51233	6.59891	6.63716	6.95559	6.73633	6.64679	6.3706	6.81425	6.57924	6.70268	6.86567
ATP5E	17.1811	16.9432	17.3653	17.2363	17.2363	17.2257	17.7828	17.6449	17.6997	17.6371	17.5468	17.2931
ATP5F1	14.9376	14.7384	15.0556	14.821	15.1074	15.1051	15.2159	15.0433	15.083	15.0547	14.8887	14.6287
ATP5G1	12.6167	12.2672	12.4534	12.3894	12.9358	13.004	13.179	13.3068	13.1055	13.2229	12.9354	13.0183
ATP5G2	15.3614	15.6837	15.5003	15.6107	15.4584	15.8062	15.7977	15.862	15.6293	15.7272	15.778	15.9379
ATP5G3	16.8618	16.5911	17.1811	16.7885	17.2337	17.0304	17.4226	17.3493	17.1859	17.0559	17.0278	16.6603
ATP5H	15.3597	15.4316	15.2216	15.372	15.3692	15.2594	15.2306	15.2505	15.0576	15.2338	15.3871	15.3897
ATP5I	15.2288	15.1837	15.1983	15.3006	15.2306	15.3997	15.4988	15.561	15.3428	15.4316	15.0794	15.1464
ATP5J	15.0576	14.6904	15.0238	14.9075	15.06	14.9663	15.2743	15.2266	15.2684	15.1823	15.1983	15.0736
ATP5J2	14.6813	14.5143	14.6287	14.6599	14.3968	14.8252	15.0808	15.086	15.0503	15.0576	14.9759	14.7288
ATP5J2	14.8138	14.5949	14.7651	14.6398	14.6031	14.9772	14.8353	14.9248	14.8156	14.9131	14.9038	14.5504
ATP5L	17.3653	17.0603	17.4525	17.2721	17.481	17.3875	17.9172	17.8276	17.8407	17.5601	17.4671	17.3842
ATP5L2	15.4504	15.3038	15.4253	15.3406	15.3967	15.4212	15.4013	15.3967	15.4079	15.3387	15.1262	15.1667
ATP5O	16.4476	16.3627	16.5386	16.4476	16.4917	16.4966	16.3894	16.3694	16.5304	16.4394	16.4917	16.4423
ATP5S	10.1454	10.3645	9.86247	10.1374	10.0571	10.1844	10.1223	10.1808	10.0695	10.3121	10.2634	10.4215
ATP5S	9.29456	9.37186	8.98535	9.20334	9.24222	9.45412	9.16317	9.3633	9.3472	9.49655	9.35139	9.51823
ATP5SL	13.0973	13.0672	13.4353	13.3779	13.3304	13.4074	13.8398	13.7077	13.77	13.6581	13.4874	13.4145
ATP5SL	13.2503	13.2503	13.6399	13.5267	13.5016	13.5652	13.9662	13.8857	13.996	13.852	13.6694	13.6647
ATP5SL	13.0659	13.1517	13.4169	13.2701	13.3278	13.3826	13.7835	13.6414	13.7782	13.588	13.4682	13.4786
ATP5SL	12.9385	12.8922	13.3211	13.2503	13.2358	13.2135	13.8177	13.5761	13.7142	13.5897	13.381	13.3822
ATP5SL	13.3234	13.259	13.6694	13.5585	13.5229	13.5455	14.0672	13.989	14.0116	14.0019	13.7206	13.7225
ATP5SL	13.5577	13.5229	13.8954	13.7806	13.7948	13.7835	14.2984	14.0447	14.2349	14.0493	13.8578	13.8199
ATP5SL	13.2208	13.2874	13.5812	13.4175	13.4382	13.6361	13.9676	13.888	13.9472	13.7314	13.6664	13.6562
ATP5SL	13.5639	13.4845	13.876	13.8018	13.794	13.747	14.2437	14.108	14.1682	14.0672	13.8658	13.7822
ATP5SL	13.374	13.2941	13.6622	13.5486	13.5612	13.5679	14.0561	13.9238	13.9873	13.9076	13.6962	13.6905
ATP5SL	13.2794	13.2373	13.6013	13.5146	13.5455	13.5723	13.9949	13.8848	13.957	13.8961	13.5822	13.6383
ATP6	16.5224	16.4788	16.7592	16.6801	16.5452	16.8174	17.0735	16.9595	17.1896	17.0798	17.4605	17.0232
ATP6AP1	11.8006	11.9156	11.9416	11.9016	11.9337	11.8653	12.5955	12.3368	12.3676	12.1719	11.6995	12.1772
ATP6AP1L	7.35641	9.16662	8.17073	9.46921	6.96525	8.46487	8.08257	8.85381	7.45443	8.26657	9.15602	9.51823
ATP6AP2	11.7889	11.8465	12.0027	11.7911	11.8381	11.5402	12.1084	11.8615	11.7154	11.6831	11.7329	11.5608
ATP6AP2	11.8557	11.9685	12.1155	12.0206	11.9341	11.685	12.2225	12.011	11.8937	11.767	11.9312	11.7423
ATP6AP2	11.7056	11.6612	11.9856	11.8684	11.7627	11.458	12.1447	11.8367	11.7997	11.7103	11.7416	11.579
ATP6AP2	11.7335	11.6596	11.9553	11.8358	11.7627	11.379	12.0568	11.8216	11.7353	11.6351	11.6827	11.4532
ATP6AP2	11.5972	11.6379	11.9876	11.7979	11.8817	11.4018	12.0392	11.8642	11.8487	11.5824	11.8287	11.572
ATP6AP2	12.1946	12.2883	12.4732	12.2424	12.1695	11.9249	12.3771	12.1294	12.0499	11.9457	12.0135	11.8806
ATP6AP2	11.6357	11.5458	11.8157	11.7436	11.7244	11.3048	12.1002	11.7215	11.7635	11.5637	11.7372	11.4963
ATP6AP2	12.1831	12.1489	12.3511	12.2912	12.182	11.8086	12.4515	12.2637	12.1409	11.9878	12.0473	11.9148
ATP6AP2	12.0005	12.0026	12.1889	12.0872	12.1201	11.724	12.3538	12.0475	12.0172	11.8702	11.9814	11.813
ATP6AP2	12.0219	11.9796	12.1892	12.1503	12.0732	11.6673	12.3789	12.1102	11.9944	11.9135	11.9493	11.783
ATP6V0A1	8.3853	7.44566	8.02638	7.71163	8.5472	8.50811	8.61714	8.03546	8.65029	8.05005	8.33741	7.63402
ATP6V0A4	4.9694	4.87422	4.56448	4.47271	4.31554	4.47811	4.11853	4.55939	4.13914	4.20581	5.33596	5.64251
ATP6V0B	12.9292	12.9729	13.3278	13.2437	13.1266	13.4392	13.7542	13.7433	13.6722	13.5977	13.1466	13.3111
ATP6V0C	15.8877	15.8654	16.27	16.0923	16.1275	16.1599	16.4986	16.178	16.3076	16.1864	16.2989	16.3297
ATP6V0D1	11.1774	11.3334	11.5824	11.544	11.2654	11.5247	11.8935	11.7683	11.6758	11.6513	11.1485	11.0816
ATP6V0E1	12.5334	12.4227	12.8364	12.5944	12.7895	12.5048	13.0837	12.9003	13.1012	12.8411	12.8395	13.0803
ATP6V0E2	8.57481	8.39194	8.72201	8.56912	8.89348	8.84037	9.01737	9.12152	9.24762	9.17523	8.47013	8.75529
ATP6V0E2-AS1	9.55302	10.0249	9.19905	9.67175	9.2529	9.98162	9.46921	9.53963	9.71767	9.99461	8.22056	9.07636
ATP6V0E2-AS1	7.75527	8.12506	7.35677	7.75555	7.55231	8.0414	7.45494	7.58399	8.32847	8.49542	6.18808	6.20039
ATP6V0E2-AS1	5.17639	5.05507	4.78546	5.6078	5.35738	5.4414	5.50631	5.72324	5.56209	5.628	5.38209	4.8966
ATP6V1A	13.22	13.0163	13.228	12.9637	13.7047	13.1812	13.5343	13.2229	13.4325	13.266	13.4669	13.0713
ATP6V1B1-AS1	6.24229	5.30055	4.87422	4.95396	5.86509	5.60286	4.62176	4.97131	5.16973	5.27439	5.04963	4.66031
ATP6V1B2	10.9274	11.1207	11.1459	11.2458	11.4071	10.9893	11.1429	11.2054	11.1605	11.1246	11.1683	11.079
ATP6V1C1	11.1305	10.91	11.0772	10.8776	11.3189	11.2333	11.2244	11.1254	11.2977	11.1607	11.1505	11.1976
ATP6V1C1	10.1249	10.1473	10.4071	10.187	10.8258	10.6604	10.334	9.90309	10.5027	10.1306	10.4353	10.371
ATP6V1C2	7.59786	7.64202	7.8006	7.8092	7.35567	7.35347	7.5714	7.69142	7.71135	7.66026	7.60822	7.05387
ATP6V1D	10.1383	9.64325	10.5027	10.3593	10.5942	10.2636	10.6424	10.6746	10.4842	10.2693	10.2996	10.0369
ATP6V1E1	10.3594	10.3184	10.5278	10.428	10.6165	10.6369	10.9469	11.039	10.9627	10.8776	10.6221	10.8215
ATP6V1E2	5.47827	5.34412	5.39929	5.54803	4.97705	4.85046	4.72083	4.70938	4.95008	4.92853	5.38209	5.1563
ATP6V1E2	8.41361	9.29135	8.17552	8.59943	7.81	8.57584	7.85614	8.07812	7.47839	7.96527	9.44216	9.54423
ATP6V1F	13.7891	14.1556	13.7788	13.9434	13.7479	14.1029	14.1658	14.2691	14.04	14.1052	13.8283	14.1452
ATP6V1G1	12.4899	12.6329	12.3986	12.2974	12.515	12.6191	12.6448	12.7393	12.1944	12.4792	12.4811	12.9312
ATP6V1G2	7.14333	7.34536	6.76977	6.77856	6.39652	6.73633	6.77417	6.75426	6.60355	6.45044	7.51188	7.92849
ATP6V1G3	5.94728	5.32024	5.39929	4.8071	5.84223	5.39929	5.6521	5.56082	5.48366	5.22059	5.95117	4.98656
ATP6V1H	9.28182	9.11758	9.15143	9.04512	9.45386	9.30339	8.86301	8.78093	8.77347	8.85316	8.86842	8.70374
ATP7A	8.91412	8.93429	8.62873	8.62873	8.53752	8.75222	8.58447	8.76486	8.61913	8.67219	8.97297	8.87183
ATP7A	7.93292	8.13579	7.8096	7.66026	8.25461	7.53459	7.84859	7.79276	7.68442	7.8821	8.08257	5.4414
ATP7A	6.34273	6.48575	6.11624	6.20692	6.22391	6.24506	6.55131	6.7216	6.63897	6.71074	6.82543	6.95608
ATP7A	5.99613	5.77136	5.79861	5.62556	5.71296	5.66756	5.94728	5.99707	6.00925	5.64612	5.95117	6.00364
ATP7A	7.06648	7.01582	7.08675	7.30621	6.75538	7.03084	7.00206	7.29304	7.21387	7.45597	7.13266	7.38042
ATP7B	6.95898	5.77904	7.19142	6.03881	7.33013	6.45593	6.73746	6.27059	7.22697	6.73012	7.48579	6.18725
ATP8	15.5955	15.7977	15.5372	15.6616	15.4316	15.5981	15.3567	15.1852	15.4336	15.245	15.5305	15.1345
ATP8A1	11.1485	10.6825	10.8617	10.7994	10.6794	10.6749	10.8168	10.6233	10.8415	10.7567	11.4442	11.0066
ATP8A2	9.07212	9.08424	8.908	8.48296	8.81056	8.77147	10.0458	9.47564	9.43575	8.8652	9.44875	9.21895
ATP8A2	7.61176	7.49498	7.55135	7.08874	7.35237	7.12493	8.22579	8.05084	7.74956	7.43493	7.65966	7.34351
ATP8B2	6.90933	6.22028	7.12235	6.9449	7.14248	6.44424	6.73746	6.56725	6.79976	6.47295	6.51693	5.67817
ATP8B4	7.93783	7.57392	8.51896	8.29115	8.14357	7.84284	7.88706	7.80853	7.74956	7.70127	7.8236	7.16066
ATP8B5P	7.654	7.33199	7.41974	7.24174	7.79167	7.32451	7.23736	7.20574	7.03015	7.0037	7.42202	7.00088
ATP9A	6.34273	6.0988	7.08298	6.77197	5.49303	5.56907	6.84621	6.82807	6.62259	6.78239	7.41006	7.05749
ATP9A	5.32924	4.13914	5.45379	4.71168	4.05123	3.77206	4.27885	4.84524	5.06048	4.63392	5.33596	5.4414
ATP9B	8.78271	8.30433	9.13837	9.08618	8.8924	9.12975	9.12314	9.18605	9.11601	9.05521	9.1108	8.69507
ATP9B	6.1119	6.06419	6.10668	5.81044	6.15303	6.29453	5.77136	6.1856	5.91576	5.90977	6.1386	5.74582
ATPAF1	5.80884	4.87422	6.02872	5.65926	5.93799	6.07314	6.15893	6.03972	6.15725	5.90977	5.95117	5.58732
ATPAF2	9.50774	9.65407	9.76255	9.88378	9.62608	9.9002	10.0966	10.2232	10.1257	10.1782	9.94269	10.084
ATPIF1	14.2766	14.163	14.1639	14.0334	14.1971	14.0766	14.2843	14.2336	14.3457	14.246	14.2665	14.4465
ATPIF1	15.6756	15.4914	15.5568	15.5174	15.7223	15.4645	15.9807	15.693	15.896	15.8313	16.0329	15.8801
ATR	11.6362	11.0634	11.6467	11.507	11.7103	11.5847	11.8478	11.6843	11.8637	11.9156	11.8666	11.2435
ATR	8.66087	8.06247	8.6523	8.75654	8.908	8.78203	8.61714	8.47571	8.53307	8.53412	8.54768	7.75485
ATRAID	10.6104	10.9233	10.5466	10.7576	10.7231	10.8406	10.6047	10.7895	10.7105	10.9027	10.5778	10.6572
ATRIP	7.52222	6.96332	7.6159	7.51566	7.66663	7.69751	7.79898	7.654	8.0414	7.90799	7.7112	7.52091
ATRIP	7.51402	7.26557	7.64202	7.56029	7.74185	7.75541	7.90423	7.7846	7.88719	7.77201	7.72121	7.40226
ATRN	6.38937	6.29835	6.79056	6.79191	6.85039	6.78511	6.83993	6.66289	6.71418	6.45044	6.60664	6.86567
ATRNL1	5.80884	5.1888	5.57728	5.58356	6.20039	6.02872	5.09431	5.51423	5.3625	5.19127	5.09782	4.40054
ATRX	6.1119	5.93848	6.23911	6.06508	6.0167	6.13518	5.54288	5.601	5.59852	5.50234	5.07304	5.19948
ATRX	10.5841	10.5689	10.7879	10.8547	10.7039	10.3164	10.8097	10.5985	10.7808	10.5828	10.4422	10.3968
ATRX	9.04296	8.71079	8.75584	8.77106	8.62752	8.584	8.68181	8.5299	8.57473	8.50455	8.10075	8.35881
ATRX	10.6811	10.6662	10.9205	10.9513	10.9449	10.8718	11.172	10.846	10.9616	10.9184	10.5973	10.6085
ATXN1	7.26479	7.72973	7.95477	7.87751	7.05545	6.69284	7.92528	7.86956	7.5061	7.34351	7.47113	7.85484
ATXN1	7.95489	8.28807	8.1976	8.27455	7.66988	7.54364	8.26823	8.48966	8.19514	8.28075	8.18671	8.27134
ATXN1	7.50676	8.09559	7.69693	7.93095	7.00791	6.61954	8.18877	7.92404	7.79898	7.66026	6.93584	7.16066
ATXN10	8.14027	8.30433	8.34668	8.52305	8.80344	8.85628	9.17335	9.32384	8.95866	9.24138	8.17947	8.55968
ATXN10	11.6119	11.3762	11.6113	11.5135	11.7266	12.0054	11.9395	12.0297	11.8768	12.0072	11.6645	11.4101
ATXN1L	4.62176	3.75436	4.71168	4.28811	4.47271	4.53367	4.53626	4.60209	4.18613	5.0203	4.43985	4.92853
ATXN1L	10.7128	10.5537	10.7925	10.5827	10.5499	10.5318	10.3143	10.3722	10.5168	10.5106	10.3999	11.0682
ATXN2	6.75148	6.01855	6.62259	6.46549	6.80622	6.54424	5.78777	5.70492	6.24149	5.92766	6.48508	6.40506
ATXN2	11.9318	11.8834	11.8851	12.0392	11.7563	11.7709	11.7911	11.5901	11.8392	11.6752	11.6326	11.5633
ATXN2L	7.16946	7.40261	6.96476	7.20513	6.75371	7.27879	7.71864	7.71521	7.46382	7.68032	7.36628	7.75012
ATXN2L	15.6718	15.9783	15.5677	15.8152	15.6338	15.799	15.469	15.6422	15.3931	15.5486	15.7826	16.0392
ATXN2L	9.51446	9.8058	9.35028	9.67573	9.48783	9.79461	9.24321	9.27737	9.23839	9.52527	9.33756	9.37367
ATXN3	9.6157	9.66917	10.0117	9.74472	10.0273	9.55721	10.2796	9.92143	10.1537	9.91892	10.4408	10.1371
ATXN3	6.66822	6.98484	7.27453	6.69777	7.10782	6.6797	6.78402	6.68468	7.04798	6.50705	7.09403	6.88868
ATXN7	6.76259	6.91183	7.03886	6.96284	7.33721	6.93609	6.47295	6.68468	6.65516	6.59051	6.64679	6.96476
ATXN7L1	4.8071	4.92853	4.46728	4.62176	4.49953	4.62176	5.09431	5.47827	4.79416	5.16135	4.8263	4.95396
ATXN7L1	6.40186	7.35934	7.17113	6.94977	6.90181	6.96356	8.0839	7.49648	8.09559	7.45083	7.44894	7.77969
ATXN7L1	6.92178	6.69979	6.79597	6.40612	6.17316	6.03972	7.57487	7.82373	7.32451	7.48579	7.50676	7.21265
ATXN7L2	8.043	8.16027	8.81497	9.33491	8.46078	8.76837	8.16708	8.18216	8.144	8.28075	8.12894	8.08722
ATXN7L3	9.0896	9.02662	9.27737	9.1993	9.19208	9.25226	9.07714	8.93208	9.13986	9.02068	8.99328	8.76153
ATXN7L3B	9.56589	9.76071	9.36831	9.55741	9.14942	9.54004	9.52966	9.70325	9.4263	9.51306	9.01436	9.85369
ATXN8	6.71303	7.08165	7.11108	7.11108	7.00088	6.94099	6.71761	6.59114	6.76757	7.0037	6.81158	6.81051
AUH	11.1114	11.139	11.5786	11.6471	11.1032	11.2657	11.3856	11.7702	11.3015	11.5838	11.4061	11.8238
AUNIP	10.4498	9.96824	10.3545	10.311	10.3073	10.5225	10.2664	10.1599	10.1092	10.0579	10.2812	9.62665
AUP1	12.027	12.19	12.3542	12.2959	12.2851	12.3916	12.5743	12.5542	12.3669	12.3445	11.6349	12.0274
AURKA	11.9488	11.6934	12.1776	11.7997	12.1704	11.6809	12.4163	12.103	12.515	12.1159	12.2921	12.2623
AURKAIP1	12.5502	12.6058	12.6898	12.8268	12.7067	12.8823	12.9354	13.1048	13.0035	12.976	12.7117	12.8793
AURKAPS1	10.3417	10.1908	10.3648	10.1911	10.5089	10.1196	10.3443	10.1064	10.5017	10.2246	10.3872	10.3125
AURKB	10.315	9.73036	10.3205	10.1511	10.7674	10.326	10.2689	10.091	10.2672	10.0818	10.2084	9.99446
AURKC	4.56702	4.19928	4.99035	5.11527	4.62176	5.21088	4.81139	5.05687	4.69088	4.04031	4.30646	4.40054
AUTS2	5.60718	5.49169	5.51028	5.56082	5.49303	5.33372	5.37631	5.47827	5.40497	5.628	5.33596	5.4414
AUTS2	8.14166	8.30062	8.03282	8.23957	8.65103	8.41836	8.58252	8.55017	8.18826	8.25018	8.37854	8.50654
AUTS2	8.14304	8.32847	8.20373	8.46521	8.5654	8.47571	8.64316	8.60484	8.28961	8.21298	8.36192	8.43217
AUTS2	7.57834	7.77008	7.55135	7.92231	8.035	7.84755	8.30014	8.19801	7.71135	8.06539	8.10075	8.07188
AUTS2	7.53491	7.73975	7.55135	7.75109	8.03912	7.94931	8.19288	8.12377	7.60899	7.70127	7.85562	7.98403
AUTS2	7.78324	7.62841	7.64682	7.99574	8.1976	8.0191	8.19288	8.08987	7.79438	7.81054	7.97916	7.91958
AUTS2	8.1589	8.31267	8.16258	8.42834	8.68195	8.43608	8.67197	8.60847	8.21935	8.27503	8.27988	8.4129
AUTS2	8.16697	8.2967	8.1148	8.46877	8.77436	8.27008	8.61423	8.59197	8.12797	8.20923	8.24751	8.45136
AUTS2	7.79776	7.88681	7.78828	7.8465	8.21612	7.98664	8.1749	8.14229	7.74185	8.00653	7.96431	7.94028
AUTS2	7.90134	7.95283	8.06965	8.229	8.36858	8.20882	8.43565	8.61216	7.91734	8.17178	8.24533	8.39015
AUTS2	7.83536	7.91809	7.78433	8.06864	8.35753	7.90886	8.32996	8.13504	8.00489	7.97259	8.12894	8.21055
AVEN	11.1298	12.009	11.4556	12.0849	11.6445	12.2485	11.5404	12.1377	11.8765	12.4079	11.3559	12.1725
AVEN	11.0935	11.9842	11.4168	12.0057	11.5175	12.0986	11.5222	11.9349	11.7652	12.2833	11.1902	12.1059
AVEN	11.5972	12.5132	11.997	12.6238	12.1151	12.6341	11.9933	12.5435	12.3166	12.7767	11.6319	12.5818
AVEN	11.0141	11.9328	11.4395	12.0877	11.5936	12.1347	11.5505	12.0239	11.8099	12.3406	11.2061	12.0168
AVEN	11.1354	12.0449	11.4822	12.089	11.5964	12.1489	11.615	12.0324	11.8174	12.3419	11.3495	12.1301
AVEN	11.4685	12.3362	11.8483	12.4752	12.0013	12.5362	11.8375	12.3374	12.1575	12.6848	11.6142	12.3938
AVEN	11.2237	12.2508	11.7024	12.2637	11.8409	12.3826	11.7101	12.2183	12.071	12.5046	11.4635	12.2437
AVEN	11.0623	12.01	11.4902	12.051	11.5732	12.1291	11.648	12.0096	11.88	12.3181	11.2318	12.0223
AVEN	11.2645	12.0339	11.477	12.1061	11.6489	12.2615	11.6993	12.1503	11.8691	12.2887	11.2939	12.1744
AVEN	11.2262	12.1037	11.6558	12.1785	11.7907	12.3201	11.8748	12.1676	12.0018	12.4627	11.4703	12.2437
AVIL	4.21878	5.12219	4.95202	4.99601	5.10308	4.62176	4.84942	4.47271	4.95008	4.36597	5.43446	6.00364
AVL9	7.80464	7.71521	7.70069	7.73411	7.75123	7.68354	7.33255	7.75012	7.54186	7.62171	7.65042	8.08722
AVL9	9.50295	9.29566	9.17314	9.27203	9.32969	9.39882	9.06921	9.27737	8.97279	9.34798	9.70289	9.5454
AVP	6.00598	5.92469	5.88252	5.87024	5.73796	5.64251	6.53065	6.82807	6.65516	6.6177	6.78348	6.83704
AVPI1	7.78324	7.3359	7.49648	6.8233	7.77008	7.27064	7.55679	7.29304	7.38905	7.24907	8.12894	7.81589
AVPI1	9.39338	10.0576	9.41538	9.63858	9.36622	9.64302	8.86894	9.05493	8.84796	9.05521	8.90261	9.15502
AXIN1	6.81745	7.09094	6.77774	7.16967	7.23796	7.17363	6.82966	6.86103	6.75371	7.0037	6.60664	7.5467
AXIN2	4.48349	4.72083	4.97705	4.8824	4.84942	4.36597	5.72096	5.4275	5.44278	4.71855	5.29291	6.63232
AXIN2	4.82841	5.27439	6.17316	5.58356	5.87742	4.62176	5.98383	5.601	5.4247	4.76129	5.79861	6.94343
AXL	7.09534	6.97746	7.15308	7.10716	7.19142	7.53199	7.12708	7.52842	7.52516	7.55902	7.26009	7.46536
AZGP1	4.89053	4.94228	4.56448	4.45363	5.35738	4.88647	4.78546	4.18283	4.38048	4.20581	3.86163	4.16618
AZI2	8.85848	8.75793	8.93158	8.66221	9.14486	8.83873	8.37103	8.19801	8.51568	8.46725	9.14007	8.76153
AZI2	9.68737	10.2627	9.49751	9.43848	9.5994	9.62722	9.09043	9.37702	9.19562	9.52527	9.88877	10.3175
AZIN1	12.4086	11.9187	12.3635	12.1291	12.6618	12.3983	12.339	12.1929	12.1559	12.2014	12.1795	12.012
AZIN2	6.25651	6.4648	5.82165	5.49303	5.8243	5.73231	6.13518	5.7592	6.31279	5.86096	6.68643	6.50109
B2M	17.2815	17.1093	17.2589	17.2029	17.3552	17.0001	17.464	17.3976	17.4368	17.3733	17.4864	17.416
B2M	17.2522	17.0861	17.2625	17.0994	17.3073	17.0257	17.4477	17.3388	17.2815	17.2815	17.3266	17.2721
B2M	17.096	16.8618	16.9655	16.945	17.2029	16.8019	17.2222	17.1737	17.1093	17.1328	17.1938	17.0994
B2M	17.4182	17.215	17.4182	17.2971	17.4325	17.2363	17.5988	17.4182	17.5218	17.4558	17.4558	17.4864
B2M	17.3104	17.0994	17.2931	17.1174	17.3493	17.1038	17.4368	17.4226	17.3715	17.3552	17.501	17.3598
B2M	17.4729	17.2114	17.4226	17.3456	17.4671	17.2029	17.566	17.481	17.4325	17.3344	17.4525	17.4957
B2M	17.3176	17.092	17.2222	17.1304	17.378	17.0451	17.3653	17.3715	17.3493	17.3022	17.378	17.2878
B2M	17.2971	17.0559	17.2363	17.1695	17.3388	17.0758	17.3073	17.3137	17.3176	17.3715	17.357	17.3456
B2M	17.2721	17.0001	17.1562	17.1224	17.3266	17.0503	17.3875	17.2363	17.2522	17.2878	17.3207	17.3308
B2M	17.2292	16.9595	17.1093	17.0735	17.2878	16.9768	17.2625	17.1896	17.1938	17.1695	17.2757	17.2522
B3GALNT1	8.84155	9.13986	8.93895	8.98132	8.85835	9.15886	9.63014	9.69663	8.98808	9.19223	8.8529	8.93447
B3GALNT2	6.84804	6.60849	6.74421	6.31958	6.81958	6.65397	6.55131	6.51693	6.65516	6.56725	6.5001	6.81051
B3GALNT2	10.0382	9.30034	10.1218	9.66318	10.1988	9.66548	9.6962	9.28057	9.84224	9.37702	9.45562	8.56999
B3GALT4	9.91687	10.6876	9.82303	10.1911	8.95588	9.40982	9.54411	9.65343	9.41793	9.70555	9.92196	10.6508
B3GALT5-AS1	9.55458	9.80072	9.63109	9.66214	9.52151	9.63344	9.34118	9.41216	9.46921	9.42026	9.44875	9.60091
B3GALT6	10.7123	11.5472	11.3453	12.0191	11.6991	12.2422	11.4838	11.7073	11.7229	11.9606	11.463	12.0451
B3GALTL	8.11729	8.47352	8.66769	9.0276	8.97595	9.17283	8.144	7.97451	8.85121	8.86855	8.07556	8.07188
B3GAT1	3.49121	3.48586	6.25926	6.15049	3.82816	3.14214	6.38937	6.25808	5.70722	5.45516	5.24616	4.40054
B3GAT2	5.48768	5.44278	5.79861	5.76916	5.66519	6.08293	5.35444	4.91265	5.14446	5.27439	5.38209	5.48366
B3GAT3	11.4436	11.1854	11.2904	11.2071	11.0749	11.1215	11.6161	11.4544	11.6373	11.4491	11.5182	11.4213
B3GNT2	10.5895	10.3027	10.393	9.8313	10.6085	10.2796	10.0923	10.2133	10.3287	10.2379	10.65	10.3069
B3GNT3	4.9305	4.66742	4.89255	4.8263	5.50631	5.02122	4.53626	4.91265	4.69088	4.67803	4.62176	4.98656
B3GNT5	9.27553	9.06203	9.15291	8.58901	9.12615	8.17739	8.04186	7.64562	7.83418	7.87674	8.77642	9.00298
B3GNT7	8.60592	8.67631	8.80788	8.63797	8.57678	8.82322	8.2291	8.32172	8.26383	8.44801	8.2319	8.18464
B3GNT7	4.9694	4.70938	4.62176	4.95396	4.63149	5.12736	4.53626	4.70938	4.85358	5.16135	4.21231	4.82841
B3GNT8	7.36992	6.50705	7.31963	7.09578	7.06559	6.8998	7.90886	7.45802	7.10542	6.93609	6.64679	6.62259
B3GNT9	5.12219	4.76792	4.78546	4.30342	5.37197	4.62176	5.54288	5.03137	5.65449	5.22059	5.48768	5.32325
B3GNTL1	7.81908	7.91361	7.69693	7.67195	7.43459	7.92181	8.00513	8.10632	8.07857	8.07278	8.09855	7.81589
B4GALNT1	6.8808	5.86458	6.75482	6.50176	5.84223	5.77575	7.21062	6.81051	7.29247	7.13737	6.64679	5.72892
B4GALT1	8.03018	7.75986	8.18278	8.17947	7.97868	7.85873	7.95514	7.72604	7.78105	7.69084	8.34501	8.26129
B4GALT2	9.9713	9.33338	9.77581	9.84835	9.9191	10.1096	9.80308	10.0809	10.0197	10.0323	9.47589	9.22615
B4GALT3	12.1091	12.1829	12.1627	12.3368	12.1102	12.2498	12.5993	12.6284	12.5539	12.5556	12.42	12.6322
B4GALT3	10.4129	10.493	10.5795	10.6645	10.662	10.7525	10.7484	10.9104	10.8863	10.825	10.5922	10.9643
B4GALT4	9.95082	9.18724	9.34368	8.90925	9.56207	9.03174	9.53518	9.22218	9.25718	8.84574	9.16191	8.70071
B4GALT5	11.0349	10.5778	11.6408	11.8064	11.8252	11.8375	11.3266	11.27	10.4607	10.4212	10.4175	10.5317
B4GALT7	7.67151	7.60883	7.41974	7.44256	7.34647	7.78392	7.64442	8.0471	7.85406	7.88541	7.6718	8.19268
B4GAT1	9.51236	9.04768	9.66333	9.78197	9.57	9.80681	9.26091	8.95624	9.01377	8.70943	9.31103	8.73059
B9D1	7.90523	8.05379	7.2685	7.50345	7.43823	7.83286	7.03978	7.68179	7.26009	7.59273	7.60297	7.95077
B9D1	7.86802	8.08998	7.50047	7.70185	7.58148	7.85484	7.22033	7.44566	7.30259	7.68032	7.98534	8.01015
B9D2	10.3074	10.3513	10.6649	10.8277	10.6275	10.716	10.63	10.4996	10.7191	10.5992	10.4867	10.549
BAALC	7.58555	7.08165	7.72675	7.24174	7.70329	7.4097	6.22712	6.06688	7.13009	6.68876	7.08187	6.11277
BAALC-AS2	8.50786	8.66584	8.83682	8.86075	8.44723	8.68969	8.56111	8.66154	8.68707	8.85537	8.63917	8.49125
BABAM1	11.7806	11.8091	11.954	12.0064	11.7937	12.0172	12.7717	12.8136	12.7263	12.7972	12.2007	12.3249
BACE1	6.22471	6.12789	5.99518	6.15556	5.94728	5.22863	7.03245	6.73238	6.73802	6.76536	6.30673	6.26981
BACE1	7.42202	7.51402	7.27181	7.29362	6.71102	6.9734	7.69881	7.23876	7.33572	7.70127	7.48579	7.23776
BACE1-AS	5.51423	5.64251	5.88252	5.39929	5.76031	5.61211	5.24616	5.36323	5.40497	5.27439	5.09782	5.52667
BACE2	6.85688	6.83783	6.64769	6.86103	7.01907	6.76591	7.16129	7.06828	7.64202	7.88541	7.80356	8.0574
BACH1	9.35277	9.68218	9.09582	9.20058	9.14092	9.14571	8.88854	9.32852	8.86288	9.33231	9.62665	9.82601
BACH1	5.63285	5.72778	5.53577	5.73683	5.76031	5.49303	5.28984	5.24616	5.44278	5.56336	6.21341	5.56336
BACH2	10.1507	10.6098	10.3923	10.3085	10.3762	10.3458	10.4178	10.311	9.92468	9.81157	10.5784	10.58
BACH2	8.248	8.17324	7.97056	8.37882	8.35973	8.38332	8.33295	8.46069	8.1148	8.16404	8.59842	8.43808
BACH2	9.45613	10.1672	9.0413	9.47724	9.49722	9.78919	9.4506	9.6147	9.237	9.62646	10.0357	9.97297
BAD	10.0393	10.1825	10.6048	10.5973	10.1374	10.2107	10.784	10.6179	10.7156	10.6027	10.7338	10.5752
BAD	4.46728	4.8515	4.54401	4.99601	3.91041	4.28811	4.84942	5.08902	4.54659	4.79848	4.62176	4.86187
BAG1	14.1709	14.0218	14.2179	13.9108	14.4117	14.1834	13.7483	13.7291	13.8837	13.7008	14.2866	13.9032
BAG1	13.5595	13.3919	13.4552	13.1723	13.7265	13.4898	12.9703	12.8538	13.0463	12.8818	13.251	12.9274
BAG1	12.3213	12.1498	12.3201	12.0732	12.5743	12.3143	11.5142	11.5104	11.6651	11.5551	11.9961	11.671
BAG2	11.9146	11.6024	11.9743	11.7461	12.0203	11.7281	11.4914	11.4436	11.8897	11.8995	11.8642	11.7024
BAG3	8.5711	9.17169	8.22799	8.50215	8.34797	8.07222	7.47603	7.68705	7.75513	7.91086	7.92528	9.10682
BAG4	8.49008	8.33741	8.28499	8.25274	8.39988	8.21389	8.03408	8.0471	8.10795	8.06539	8.16823	8.09625
BAG4	9.01226	8.79697	9.00555	8.85446	9.0748	9.07324	8.52664	8.71537	8.58494	8.63313	8.66813	8.49966
BAG5	11.7941	11.8462	11.9582	11.8533	11.6393	11.7397	12.0482	11.7458	11.8829	11.6941	12.0872	11.8315
BAG6	15.3006	15.5031	15.3871	15.3871	15.0881	15.3785	15.3254	15.3129	15.243	15.2723	15.667	15.7462
BAG6	12.1911	12.5582	12.4476	12.7112	12.482	12.5814	12.156	12.2633	12.2576	12.3771	12.4289	12.7578
BAGE	6.77197	6.73971	6.58113	7.0752	6.72955	6.81158	6.39795	6.68468	6.65516	6.60664	6.68643	6.76757
BAGE4	6.1823	6.15345	6.2231	6.41495	6.25651	6.20039	5.88557	5.79753	5.81899	5.81258	5.56336	5.87537
BAHD1	11.4401	11.6182	11.6682	11.708	11.4694	11.4836	11.3048	10.892	11.2006	10.9215	11.4103	11.6809
BAHD1	11.6718	11.7042	11.7734	11.8207	11.8027	11.6556	11.3423	11.1009	11.3949	11.0754	11.5237	11.7872
BAHD1	11.6714	11.7642	11.9053	11.9493	11.785	11.6406	11.3939	11.1717	11.474	11.2387	11.5579	11.88
BAHD1	11.5479	11.6654	11.7083	11.7773	11.6872	11.6004	11.173	10.9033	11.1681	10.9352	11.3559	11.6126
BAHD1	11.3519	11.3953	11.5451	11.6017	11.5781	11.3413	11.1773	10.9313	11.1257	10.8876	11.275	11.571
BAHD1	11.5874	11.779	11.8066	11.8258	11.7785	11.7037	11.4166	11.1215	11.3065	11.199	11.6836	11.8367
BAHD1	11.8394	12.0241	12.0849	12.08	12.0088	11.8722	11.5794	11.3358	11.5335	11.3556	11.7394	11.9194
BAHD1	11.6863	11.9094	11.8966	11.9187	11.8276	11.8702	11.3044	11.0919	11.3949	11.1619	11.5222	11.7468
BAHD1	11.8081	11.9349	12.0203	12.069	11.9442	11.7668	11.4919	11.2347	11.4683	11.2973	11.5997	11.9484
BAHD1	11.4993	11.5847	11.6727	11.7076	11.62	11.4791	11.2973	10.8689	11.1095	10.8646	11.2278	11.5171
BAI1	6.06239	6.0718	5.17805	5.77904	5.62678	5.83803	5.73683	5.19292	5.70722	5.81258	6.73633	6.18725
BAI2	7.27705	7.07698	6.93609	7.00697	6.56693	7.22717	6.81158	6.9638	6.97627	6.9539	6.9734	7.17737
BAIAP2	7.34905	7.00135	7.36628	7.71664	7.81268	7.58493	6.91283	6.68468	7.00697	6.90783	7.57613	6.59114
BAIAP2	6.00598	6.0718	5.97621	6.44424	6.27448	6.31279	6.42478	5.70492	5.72438	6.31279	6.17316	6.15134
BAIAP2-AS1	6.13518	6.3666	5.86973	6.51661	6.23273	6.06508	5.58105	5.47827	5.67111	5.60718	5.86406	6.50904
BAIAP2L1	5.10308	4.89053	5.11353	5.74694	3.973	4.36597	5.54288	5.70492	6.06508	5.50234	6.26278	5.76142
BAIAP2L2	6.96332	7.25025	6.50308	7.14291	6.3829	7.07543	7.00206	7.35384	6.86103	7.21062	7.54605	7.59475
BAK1	10.6233	9.54873	10.4187	9.7013	10.4434	9.81424	10.7683	10.6134	11.1947	10.5567	9.96156	10.3396
BAMBI	7.76815	10.2007	7.87303	9.12975	7.50676	7.54364	7.84598	10.0669	8.20312	10.5106	7.38006	10.2562
BANF1	11.7932	12.0149	11.8623	11.9322	11.6083	12.0708	12.1364	12.406	12.3265	12.4019	12.0843	12.3677
BANP	6.22471	6.52218	6.64198	6.53	6.36842	6.67294	6.43315	6.76425	6.54682	6.84543	6.08515	6.56725
BANP	12.8829	13.5647	12.9994	13.4277	13.0647	13.3888	13.1536	13.4294	13.2087	13.3734	13.1324	13.4008
BANP	5.28059	5.66874	5.17805	5.45242	5.67817	5.65569	5.50631	5.47827	5.14446	5.54288	4.99601	5.66401
BAP1	8.54712	8.35753	8.64916	8.54728	9.23341	8.98464	8.51699	8.78435	8.73962	8.60345	8.44154	8.723
BARD1	10.4775	9.97315	10.387	10.0643	10.5122	10.342	10.7557	10.4863	10.8299	10.7257	11.1117	10.6616
BARHL1	4.31554	4.87422	4.64357	5.53382	4.8071	4.8263	5.11873	4.80924	4.89053	4.71855	4.76129	5.4414
BASP1	7.31737	8.32266	6.13175	6.61218	6.16732	6.33008	7.83062	8.42257	6.27487	6.75482	5.79861	6.65098
BASP1P1	5.83171	5.76142	5.56209	5.79103	5.72665	6.02872	5.82005	5.95117	5.90276	5.74021	5.66874	5.64251
BATF	14.8764	14.5455	15.368	15.2318	14.8819	14.4191	14.8819	14.5504	14.8451	14.5349	14.6006	14.5518
BATF2	6.15218	4.76792	5.36469	4.06566	6.15303	5.00165	5.24616	4.06566	5.70722	4.8966	4.91265	4.86187
BATF3	13.8009	14.108	14.8969	14.9642	13.7064	13.923	14.163	14.263	14.1243	14.0004	13.9763	13.9025
BAX	10.9578	10.2886	10.8103	10.5059	10.3313	10.4921	11.7612	12.2145	11.9466	12.0446	10.1441	11.0579
BAX	11.2463	10.6474	11.1647	10.8802	10.5817	10.7238	11.8765	12.3753	12.2596	12.2187	10.3866	11.2539
BAX	11.4126	10.6763	11.2179	10.9424	10.6361	10.8403	11.9242	12.3863	12.2208	12.2293	10.3031	11.2725
BAX	10.9425	10.3605	10.8134	10.5462	10.3095	10.4427	11.5936	12.1118	11.8761	11.9262	10.1029	10.8486
BAX	11.0056	10.2864	10.7609	10.5702	10.3227	10.438	11.622	12.0893	11.8596	11.8875	10.0395	10.9213
BAX	11.3655	10.6395	11.1196	10.9016	10.6584	10.7204	11.867	12.3588	12.1972	12.3009	10.3417	11.2483
BAX	11.1296	10.5053	10.8886	10.6784	10.5248	10.6632	11.6491	12.2663	12.0493	12.0223	10.1635	11.0087
BAX	10.8888	10.1919	10.7164	10.4524	10.2949	10.3289	11.5351	11.9603	11.848	11.8709	9.99334	10.7774
BAX	11.0338	10.3853	10.8589	10.6203	10.3738	10.5033	11.595	12.1098	12.0176	11.9792	10.1529	10.9865
BAX	7.63266	7.41781	7.8096	7.8092	7.04707	7.54605	8.63902	8.90575	8.67462	8.87778	7.45922	7.72363
BAX	10.9789	10.2451	10.645	10.4947	10.2949	10.3544	11.5987	12.0106	11.8406	11.9094	10.1056	10.9043
BAZ1A	11.2126	10.9843	11.2143	11.0479	11.5617	11.1825	11.2086	10.8661	11.173	10.8876	11.0811	10.5439
BAZ1A	11.0856	10.969	11.1581	11.0451	11.5312	11.2164	11.1921	10.8825	11.1956	10.8876	11.1298	10.549
BAZ1A	11.2802	11.0992	11.3823	11.1024	11.8102	11.3905	11.3001	11.0106	11.3076	11.0499	11.3489	10.7132
BAZ1A	11.2279	11.335	11.3218	11.1735	11.7041	11.3037	11.2362	11.0434	11.2401	11.0327	11.3632	10.7308
BAZ1A	11.2294	10.9533	11.2967	11.1207	11.6057	11.2108	11.2169	10.8933	11.2532	10.8123	11.18	10.5012
BAZ1A	11.2262	11.0126	11.3214	11.0882	11.7296	11.363	11.2289	10.972	11.2539	10.9922	11.314	10.6505
BAZ1A	11.3602	11.0499	11.3607	11.208	11.735	11.4759	11.2662	11.0458	11.3005	11.0473	11.2333	10.7027
BAZ1A	11.6294	11.4541	11.6866	11.4307	12.0649	11.7893	11.4279	11.1502	11.5366	11.2798	11.6159	10.8757
BAZ1A	11.7678	11.6088	11.829	11.5992	12.2619	11.8734	11.587	11.367	11.6714	11.3754	11.6745	11.0268
BAZ1A	11.2897	11.2213	11.4124	11.1824	11.8354	11.5713	11.2143	11.0514	11.2849	11.0089	11.4025	10.6675
BAZ1B	11.1876	11.1137	11.3887	11.2601	11.3965	11.4801	11.1928	11.0434	11.1605	11.0109	10.9711	11.0308
BAZ1B	11.8847	11.7761	11.832	11.7617	11.5624	11.5698	11.6065	11.6206	11.7869	11.5155	10.9748	11.2803
BAZ2A	7.73834	7.14291	7.81455	7.47586	7.91024	7.25084	8.03408	8.06718	8.35726	7.87674	7.61651	8.03408
BAZ2B	6.75148	6.31506	7.00206	6.77856	7.00346	6.76591	6.9734	7.11108	6.84647	7.23517	7.10411	6.9193
BAZ2B	5.78777	5.94971	5.59852	6.15049	5.58732	6.15218	5.54288	5.56082	5.63527	5.70492	5.41628	5.48366
BAZ2B	7.20737	7.18772	7.46553	7.66026	7.47502	7.47856	7.7056	7.79276	7.78542	7.7375	7.41623	7.43354
BBC3	9.94251	11.1179	10.3049	10.7194	9.33491	9.93011	11.2604	11.4313	10.9105	11.1475	10.8439	11.8326
BBIP1	11.039	10.8446	10.8241	10.7504	10.97	10.9238	11.3744	11.1819	11.1367	11.0866	11.2448	10.8507
BBIP1	5.8511	5.49169	5.89166	5.53382	6.33679	6.47295	6.54295	6.22391	6.33008	6.17898	6.21341	6.26981
BBS1	6.40186	6.49844	6.62807	6.74308	6.1266	6.60602	7.62232	7.26244	7.22697	7.16611	6.86103	6.50904
BBS10	8.248	8.59072	7.8096	8.22035	8.20801	8.43608	8.43565	8.30243	8.10795	8.14887	7.74704	8.49384
BBS12	7.40226	7.68413	7.8431	7.81482	8.14835	7.78392	7.59864	7.59211	7.30259	7.16066	7.92861	7.563
BBS2	9.07335	10.0678	10.161	10.5865	10.1325	10.5926	9.63526	10.0741	9.50576	9.87318	8.93613	9.72212
BBS2	8.85459	9.7166	9.77292	10.444	9.785	10.2049	9.34493	9.72607	9.30577	9.56882	8.73378	9.41221
BBS2	9.01377	9.79143	9.93829	10.6177	10.0319	10.3756	9.58847	9.79244	9.35245	9.79299	8.92887	9.53802
BBS2	8.8137	9.74132	9.83229	10.2716	9.94187	10.1908	9.47939	9.70947	9.19782	9.49109	8.85498	9.36449
BBS2	8.83696	9.71216	9.84718	10.3791	9.81157	10.2255	9.44819	9.60284	9.24876	9.53713	8.85498	9.30909
BBS2	8.94823	9.76189	9.94434	10.4707	9.93144	10.407	9.53518	9.72805	9.37412	9.6147	8.86977	9.46581
BBS2	9.29843	10.2697	10.4335	10.8984	10.3946	10.7028	9.78905	10.2144	9.76279	10.0241	9.30918	9.71699
BBS2	9.04159	9.95812	10.1294	10.6243	10.1315	10.437	9.57553	10.0632	9.45823	9.79934	9.0512	9.63423
BBS2	9.0272	9.88956	10.183	10.6298	10.0699	10.5033	9.53672	9.94647	9.45013	9.89815	9.11519	9.63978
BBS2	9.09818	9.87215	10.0219	10.5739	10.1093	10.4348	9.65709	9.90051	9.47437	9.74265	8.98855	9.60732
BBS4	10.3167	10.0178	10.2721	10.1473	9.8533	9.75512	10.5178	10.2474	10.2423	10.335	10.1029	9.782
BBS5	14.1912	14.358	13.9055	14.1019	14.0312	14.1219	13.9936	13.7826	13.9969	13.755	13.984	13.6622
BBS5	7.39156	7.06648	7.48041	7.59491	7.63205	7.79722	6.98768	7.44048	6.64679	6.97149	7.18483	7.43354
BBS7	7.18936	6.22028	7.34905	6.63716	7.31737	6.77637	7.22033	7.30924	7.42622	7.05455	7.17404	6.67059
BBS9	4.69321	4.42033	4.38048	4.76129	4.22522	4.47811	4.69088	4.80924	4.47271	4.63392	4.62176	4.86187
BBS9	8.54985	8.25461	8.69507	8.66924	8.34538	8.32191	8.99852	8.91922	8.92678	9.05425	9.00397	8.55073
BBX	12.4219	12.1893	12.0263	11.8344	12.2111	11.8126	12.4858	12.2447	12.5139	12.2536	12.3395	12.0133
BBX	10.8311	10.7077	10.5267	10.3605	10.7305	10.5152	10.9675	10.7364	11.0282	10.8136	10.7143	10.4963
BCAP29	11.8036	11.2716	11.5832	11.5954	11.6741	11.5893	11.4286	11.3234	11.6699	11.5569	11.727	11.4772
BCAP29	9.26521	8.56905	9.42039	9.03811	9.74328	9.45827	9.6124	9.05171	9.62414	9.43297	9.91475	9.34118
BCAP31	12.2267	12.0938	12.3119	12.3629	12.3135	12.2805	12.6061	12.657	12.7554	12.5895	12.435	12.6023
BCAP31	14.127	13.8914	14.2	14.0695	14.0602	14.1001	14.4242	14.3245	14.4388	14.3083	14.1971	14.2573
BCAR1	4.9305	6.03881	5.82165	4.99601	5.49303	5.36906	6.54295	5.99707	5.06048	4.8966	5.76584	5.64251
BCAR3	5.98478	6.22712	4.74344	5.06228	4.56194	4.88647	4.11853	4.55939	4.54659	5.36469	5.64971	4.30342
BCAR4	4.60209	4.8515	4.97705	5.25405	5.03137	4.93837	5.24616	5.51423	5.11527	5.27439	4.99601	5.60718
BCAS1	4.87422	4.42033	5.04235	4.12715	5.2572	4.28811	5.07125	5.14105	5.11527	4.71855	4.11506	3.68594
BCAS2	12.6416	12.719	12.6786	12.6773	12.6378	12.6816	12.6727	12.7639	12.5168	12.7151	12.5362	12.7367
BCAS3	5.38497	5.46472	5.14785	4.8824	5.01007	5.2572	5.6164	5.79753	5.16973	5.27439	5.63527	5.93652
BCAS3	5.24616	4.91265	5.15967	4.95396	5.1563	5.41487	6.17316	5.98383	5.90276	5.77795	5.8947	6.05969
BCAS4	7.98178	8.31513	8.01968	8.01887	7.58696	8.04869	7.59491	7.46892	7.49398	7.29725	8.35322	7.2597
BCAS4	8.63555	8.66584	8.67741	8.53558	8.80613	8.93662	9.15865	9.14603	9.33733	9.36116	8.9812	9.32707
BCAT1	11.4327	12.7234	12.4808	12.9292	12.1682	12.511	11.9991	12.1059	11.7337	11.8267	12.1377	12.321
BCAT1	7.70473	8.98048	7.98724	8.70295	7.67915	8.19042	7.47603	8.2652	7.30259	7.92676	7.62841	8.91275
BCAT2	10.9453	10.5504	11.1849	11.1198	10.8844	11.1783	10.9645	11.171	11.0577	11.0876	10.9738	10.822
BCCIP	7.73651	6.88258	8.18278	7.86106	8.27047	7.83799	8.41281	8.11924	8.17063	8.00419	7.47536	7.46007
BCCIP	11.3635	11.2269	11.3304	11.308	11.9525	11.739	10.9638	11.1407	11.064	11.2032	10.8595	10.8729
BCDIN3D	10.5322	10.6816	10.6888	10.6483	10.6846	10.5812	10.4738	10.3637	10.5884	10.3955	10.5772	10.7873
BCKDHA	11.0864	11.473	10.4947	10.875	10.2356	10.9194	10.8573	11.2232	10.8208	11.1721	11.5038	12.0471
BCKDHB	8.42782	8.69956	8.8199	8.61055	9.01911	8.84547	8.61714	8.76693	8.62295	8.64444	8.70158	8.57741
BCKDHB	6.60077	5.9565	6.78402	6.66052	6.45593	6.64258	7.00884	7.11932	6.98436	7.11781	6.71131	6.6876
BCKDHB	10.0488	10.1032	10.2232	10.2928	10.2814	10.3395	10.3114	10.4385	10.3339	10.4076	10.4498	10.441
BCKDK	12.0279	12.3806	11.8911	12.0573	11.6966	12.1426	11.7868	11.9999	11.8124	12.032	12.154	12.3833
BCKDK	9.40082	9.71842	9.30053	9.48162	9.46704	9.54789	9.22228	9.46743	9.38378	9.39374	9.5808	9.98998
BCL10	6.8373	6.57956	6.85947	6.61218	7.34296	6.65397	5.58105	5.26816	5.59852	5.39071	6.16313	6.00364
BCL11A	6.42897	5.89166	5.48366	5.15967	5.97621	6.44424	5.59914	5.8296	5.50499	5.54288	6.57041	6.31581
BCL11B	7.11586	6.66289	6.95123	6.93609	6.97531	6.93609	7.27647	7.16632	7.32451	7.41323	7.00907	7.13694
BCL11B	12.0571	11.8157	12.0959	11.8367	12.2256	12.0268	12.253	11.9589	12.2199	11.9917	11.937	12.081
BCL2	11.7895	11.8623	11.7605	11.9418	11.614	11.7491	12.071	12.0617	11.8696	11.9109	12.2586	12.638
BCL2	10.1534	9.90124	9.84241	9.85933	9.68846	9.93749	10.1214	10.3597	10.0986	10.1444	10.1291	10.523
BCL2A1	10.7245	11.2743	10.96	10.8509	11.3926	11.1407	10.9877	10.8987	11.115	10.893	11.7175	11.6987
BCL2A1	12.0993	12.4681	12.557	12.6887	12.7524	12.6167	13.0083	12.8029	12.564	12.3696	12.7666	12.8157
BCL2L1	9.12028	9.06484	9.53056	9.35047	9.03931	9.18186	10.6249	10.5077	10.4345	10.2176	9.37589	9.84241
BCL2L11	9.20089	9.57876	9.63109	9.65026	9.62969	9.80607	9.94251	9.92527	9.54278	9.68824	9.90491	10.3934
BCL2L11	9.2015	10.0496	9.65425	9.71867	9.67547	10.1096	10.4564	10.5934	9.51285	9.67389	9.37258	10.4003
BCL2L11	9.95207	11.4322	11.1459	11.4689	11.6163	11.8594	11.7973	11.8151	10.4552	10.9035	10.9205	11.983
BCL2L12	14.8887	14.6219	14.9603	14.6631	14.9306	14.7923	14.757	14.6813	14.8599	14.685	14.826	14.509
BCL2L12	9.83367	9.48179	9.90004	9.75738	10.1499	9.92826	10.0915	9.93362	9.91045	9.93853	9.96156	9.69573
BCL2L13	6.15977	6.11884	6.04883	5.97239	6.30217	5.96663	6.02133	6.24625	5.80346	5.94728	6.04792	5.52667
BCL2L13	11.0731	11.1669	10.8284	10.9496	11.0396	11.0496	10.7575	10.901	10.7944	10.8823	10.8937	10.7436
BCL2L13	9.14337	8.72762	8.73265	8.78223	8.60082	8.8187	8.40972	8.66739	8.62295	8.78598	8.8579	8.64249
BCL2L14	7.66174	6.31506	6.45044	5.06228	7.51533	6.38937	5.52536	4.3395	6.06508	5.36469	6.42688	3.32721
BCL2L15	5.22943	4.69088	5.39929	4.92655	5.22863	4.93837	5.04418	4.91265	4.75685	4.46456	4.70016	4.48618
BCL2L15	6.30673	6.08293	6.20039	6.03148	6.38937	6.15218	6.48642	6.06688	5.94435	5.97717	6.35011	6.0452
BCL2L2	7.06648	7.34018	6.76977	7.32339	6.77197	7.01071	6.96645	7.21346	6.88386	6.96284	7.20737	7.57424
BCL3	12.6163	12.3149	12.5338	12.4131	12.1595	12.1181	12.5039	12.0246	12.5705	12.2187	13.0593	12.6071
BCL6	10.0296	11.2281	9.98465	10.094	10.22	9.89057	10.128	10.0718	10.2216	9.95249	10.3685	10.6854
BCL7A	7.44256	7.46892	6.93609	7.16967	7.48025	7.90046	8.282	8.45359	8.13536	8.4129	7.78869	8.26129
BCL7B	11.5149	11.7102	11.8513	11.9194	11.5107	11.7732	11.4561	11.5605	11.4852	11.5177	11.583	11.6035
BCL7C	4.76129	4.42033	4.46728	4.84733	4.19272	4.60704	4.31856	4.55939	4.07639	5.04963	4.30646	4.92853
BCL7C	9.05826	9.29767	9.46581	9.39494	9.03553	9.34364	9.61048	9.56152	9.42034	9.45626	9.5533	9.51351
BCL9	9.25875	8.62142	9.23879	8.86546	9.40136	9.24465	8.48514	7.92107	8.47554	7.95732	8.96493	8.51009
BCL9L	6.66822	6.52903	6.49578	6.41495	7.22516	6.81692	6.42478	6.31657	6.75371	6.34716	6.32746	5.96759
BCL9L	8.54527	8.02095	8.41669	8.24285	8.5692	8.27455	8.74173	8.35267	8.54124	8.16823	7.69142	7.52646
BCLAF1	12.8664	12.8081	13.1626	13.2899	13.4191	13.4145	13.3481	13.1029	13.1109	13.1213	13.0319	13.0046
BCLAF1	13.1424	13.0982	13.2486	13.3412	13.3631	13.1071	13.1302	13.0777	13.0324	12.8378	12.613	12.7128
BCO2	5.6533	5.36177	5.12736	5.79103	5.80293	5.68694	5.14954	5.56082	5.4247	5.64612	5.17639	5.25405
BCOR	4.84942	4.83053	5.51028	4.92655	5.01007	4.66505	5.04418	4.77672	4.85358	4.20581	4.39198	4.53885
BCOR	8.63472	8.04323	9.23804	9.0885	8.5654	8.16279	7.65341	7.91336	7.73298	7.91672	7.64682	8.17386
BCOR	9.5017	9.81023	10.0379	9.78895	10.1624	9.6165	10.1125	9.74511	10.2147	10.1072	9.57218	9.68401
BCORL1	8.78134	8.06662	8.84338	8.3853	8.50248	8.1865	8.57221	7.7846	8.88771	8.16404	8.53396	7.7629
BCORP1	5.17639	4.52325	4.16953	4.12715	2.67601	2.86526	5.28984	5.24616	4.79416	5.29903	5.31421	4.92853
BCORP1	7.42937	7.35641	7.25557	7.34924	7.24174	7.40226	7.35494	7.63281	7.79438	7.77777	7.39084	7.6076
BCR	8.71136	8.48329	8.22478	8.23957	8.68765	8.39122	8.32209	8.2314	8.07857	8.10206	7.99974	8.18092
BCR	8.84024	8.97105	9.35928	9.5551	8.99115	8.90663	9.56132	9.37702	8.97279	8.6228	9.04756	8.65044
BCR	6.00598	6.06419	6.47295	6.48172	6.3582	6.30064	6.9734	6.83757	6.62259	6.34716	6.53228	6.54682
BCRP2	7.5417	7.30943	7.43459	7.38797	7.74185	7.68676	7.52385	7.78078	7.6384	7.75012	7.31019	7.44187
BCS1L	12.4392	12.4392	12.2321	12.6538	12.2259	12.8378	12.2729	12.5604	12.331	12.5885	12.2963	12.3795
BDH1	12.3901	12.6081	12.4612	12.4549	12.4411	12.8718	13.035	13.1922	12.28	12.3851	12.7284	12.7781
BDH2	4.82841	5.2572	7.37427	4.39198	5.22863	4.60704	5.46336	5.14105	5.33521	4.71855	4.99601	4.40054
BDNF-AS	5.56209	6.356	4.8515	5.30816	4.95202	5.83803	5.28984	5.79753	5.11527	5.84327	5.52993	6.01577
BDP1	8.99705	8.86855	9.42534	9.39642	9.29365	9.34364	9.28799	9.23993	8.94738	9.12206	9.2139	8.89884
BEAN1	4.9894	4.75239	4.71168	5.00914	4.97705	4.8071	4.75685	4.55939	4.47271	5.27439	4.62176	4.92853
BEAN1	5.77904	5.36177	5.86303	6.24783	6.18312	5.67817	5.56209	6.13432	5.90276	6.04246	5.79861	6.18725
BECN1	11.2095	11.3873	11.3526	11.2404	11.2394	11.3068	11.5322	11.5333	11.4418	11.3487	11.3949	11.0368
BEGAIN	7.04024	7.48226	6.91408	7.4019	6.43315	6.96356	7.28246	7.74228	8.05118	8.33909	8.23957	8.17053
BEND2	4.9694	4.62176	4.80924	4.76129	4.26329	5.08371	4.53626	3.9342	4.29119	3.92236	4.62176	4.57461
BEND3	6.08293	5.73683	6.1471	6.19055	6.36842	6.3735	6.38937	6.25808	6.24149	6.40435	6.26278	5.66401
BEND3	9.97876	9.66436	10.0307	9.95249	10.4143	9.89903	9.96268	9.62181	9.7161	9.58319	9.39356	8.71523
BEND4	6.34273	5.88507	6.93019	6.50904	7.00088	7.06648	5.88557	5.79753	7.51105	7.21062	7.06424	6.79597
BEND5	10.6671	11.8047	8.68619	10.1559	8.19309	10.0138	7.88706	9.67899	8.62721	10.0795	11.404	12.3037
BEST2	5.70377	5.84223	5.96759	5.91476	6.56693	6.69979	5.88557	6.06688	5.91576	6.01018	5.79861	6.2126
BEST3	7.7434	7.77887	7.34905	7.8525	7.59211	7.84153	7.03978	6.81958	6.72274	7.48041	6.78348	6.75092
BEST4	8.13012	7.67739	8.043	7.83233	7.59491	7.27064	8.06101	7.84481	7.59086	7.173	8.40972	7.90235
BET1	5.95408	5.72778	5.98478	5.84327	6.22391	6.08293	5.59914	5.862	5.63527	5.628	5.98098	6.07136
BET1	9.42056	9.48498	8.95824	9.00549	8.9222	9.00538	8.77106	9.02628	8.82408	9.10142	9.1801	9.77793
BET1	5.86096	5.27439	5.12736	4.8824	5.61088	5.3419	5.73683	5.6401	4.89053	5.628	5.92172	5.07838
BET1L	6.11884	5.72778	5.79861	6.06508	5.72665	5.77575	5.75253	6.01018	5.70722	5.74021	5.70319	5.74582
BET1L	9.36604	9.12927	9.04944	8.95848	9.21502	9.10818	8.65782	8.69245	9.00579	8.89651	9.21577	9.04961
BET1L	8.56477	8.59072	8.1976	8.06674	8.2295	8.36521	8.06741	8.20831	8.07857	8.27503	8.1061	8.16279
BEX1	7.0821	6.93609	6.93609	6.54489	8.66109	8.4571	7.11997	7.02969	7.01443	7.04411	6.85533	7.26635
BEX2	12.8887	11.9562	11.8257	11.2358	11.9973	11.7809	11.957	11.708	11.8397	11.6749	12.4777	12.2372
BEX4	7.37753	6.78239	7.30943	6.70729	7.87252	7.28651	8.0098	7.93979	7.9146	7.62171	7.93685	7.66263
BEX5	8.92665	7.75763	8.22799	7.57487	8.76893	8.23788	8.15025	7.83365	8.10795	7.8281	8.42257	7.17113
BFAR	11.2499	11.0748	11.3178	11.0555	11.2817	11.0886	11.8651	11.5099	11.7268	11.4367	11.2473	11.5835
BFSP1	6.09968	6.80084	7.30697	7.45734	6.39652	6.78511	6.88411	6.98626	6.35453	6.73859	7.03932	7.23776
BFSP2	5.76916	5.05507	5.58857	5.17805	5.61088	5.39929	5.35444	5.14105	5.52079	5.39071	6.18808	5.81258
BFSP2-AS1	6.3735	5.77904	6.13175	6.17233	5.89672	5.50896	6.51167	6.12229	6.46888	6.04246	5.95117	6.03056
BGLAP	7.09006	7.93317	7.65191	8.10937	7.49315	7.76096	7.53232	7.91709	7.87033	8.04323	8.11154	8.26383
BHLHA9	5.21088	5.28984	5.17805	5.23821	5.84223	5.3419	5.94728	5.6401	5.98383	5.56336	5.73231	6.2126
BHLHB9	7.01443	6.45593	6.69979	6.68643	7.15181	6.88411	7.25557	6.98626	7.08165	6.86773	6.94782	6.84334
BHLHE23	10.5934	10.7846	10.6379	10.7471	10.4751	10.4764	9.85593	10.1215	10.0246	10.4489	10.0549	10.4681
BHLHE40	12.3958	12.9688	12.1781	12.3344	11.7588	12.3545	12.4458	12.9088	12.4755	12.7857	12.9259	12.6733
BHLHE40-AS1	6.02318	7.07141	5.75587	5.65926	5.56082	5.78777	6.35306	6.35636	6.46888	6.50705	5.33596	5.93652
BHLHE40-AS1	4.62176	4.19928	4.54401	5.09782	4.05123	4.4343	4.93837	5.03137	4.50748	4.71855	4.88036	4.66031
BICD1	4.84942	5.05507	5.00165	5.3367	5.37197	5.1962	5.6164	5.31723	6.14456	5.36469	5.33596	4.57461
BICD2	10.8748	10.3669	10.884	10.6203	10.8792	10.5628	11.1671	10.562	11.0634	10.7576	11.0266	10.6322
BID	11.7154	11.7344	10.6373	10.8129	11.5807	11.7927	10.5004	10.5778	11.0359	11.0407	11.4177	11.2409
BID	11.8337	11.8712	10.9566	11.0271	11.7381	11.7976	10.6788	10.7223	11.1888	11.194	11.5022	11.4865
BIK	7.52842	6.82675	7.26166	6.98341	6.55003	6.50705	7.99727	7.50974	7.4325	7.32526	7.86557	6.77856
BIN1	11.001	11.3865	10.6749	11.1457	10.6852	10.9748	10.6907	10.8679	10.7814	10.8646	10.7319	10.9706
BIN2	8.81737	9.12712	9.28809	9.23171	9.3453	9.35855	9.67304	9.38018	9.75495	9.43497	9.53689	9.124
BIN3	10.6629	10.4515	10.7688	10.7772	10.6677	10.691	10.8141	10.6553	10.8603	10.7348	10.9701	10.4729
BIN3-IT1	5.34116	5.49169	5.48366	5.49303	5.046	5.02122	5.22059	5.47827	5.44278	5.27439	5.56336	5.19948
BIRC2	10.3669	10.2125	10.5911	10.2756	10.691	10.1924	10.7405	10.4468	10.6507	10.4241	10.9074	10.3668
BIRC3	13.3668	12.9214	13.9202	13.6459	13.2517	12.9966	13.9739	13.6185	13.755	13.4332	13.3697	12.654
BIRC5	14.8093	14.5879	15.004	14.891	14.8705	14.7321	15.0225	14.7835	14.8722	14.6813	14.9561	14.7517
BIRC5	15.0385	14.7982	15.2545	15.075	15.1448	15.0677	15.1996	14.9406	15.0473	14.902	15.1393	14.9356
BIRC5	14.8899	14.6006	15.086	14.9267	14.9836	14.8076	15.118	14.8753	14.9851	14.8408	14.952	14.7031
BIRC5	14.9233	14.6555	15.0625	15.0113	15.0433	14.8599	15.1234	14.9376	15.0154	14.8854	15.075	14.7304
BIRC5	14.9663	14.7066	15.1852	15.0254	15.0662	15.0254	15.243	14.9356	15.0591	14.991	15.2159	15.0385
BIRC5	14.9101	14.6113	15.0713	14.9718	15.0486	14.9736	15.0576	14.8288	14.9423	14.8308	15.086	14.7076
BIRC5	14.8737	14.6493	15.0576	15.0096	15.0677	14.9101	15.0456	14.8337	14.9681	14.821	15.0181	14.6887
BIRC5	14.9211	14.6813	15.0999	14.9964	14.999	14.9603	15.0839	14.8436	14.9342	14.826	15.06	14.8337
BIRC5	14.9681	14.6354	15.0596	15.0154	15.0238	14.9175	15.0154	14.8223	14.9561	14.8319	14.9851	14.6865
BIRC5	15.1051	14.8196	15.2835	15.1115	15.2404	15.0915	15.2914	14.9809	15.0365	15.0078	15.2192	14.9538
BIRC6	9.27218	8.94177	9.20027	9.25423	10.0065	9.93011	9.38581	9.22107	9.17824	9.23456	9.11362	8.66206
BIVM	8.4468	8.25815	8.84338	8.81122	8.63434	8.69796	9.20537	8.94384	9.03042	8.71537	9.22016	8.89265
BLCAP	7.44256	7.65966	7.51138	7.81828	7.74396	8.08688	7.64051	7.63629	7.67739	7.55902	7.26009	7.83352
BLCAP	4.69321	4.69088	4.66978	4.8071	4.97705	4.62176	5.01844	5.03137	5.31119	5.24616	5.04963	5.19948
BLCAP	5.06767	5.05507	5.23023	5.90276	5.47895	5.45379	5.04418	5.11353	5.22059	5.27439	5.52993	5.04963
BLCAP	9.75317	9.54761	9.81103	9.79441	9.98956	9.96102	10.1823	10.1467	10.1024	10.0323	9.68686	9.73498
BLK	6.11884	5.83382	6.73238	6.24149	6.20773	6.13518	6.54295	6.0278	6.33008	6.48642	6.38937	5.90477
BLM	12.3352	11.924	12.1179	11.9904	12.1325	11.9459	12.2901	12.0251	12.2224	11.93	12.452	11.7516
BLMH	11.7444	11.1137	11.7458	11.3122	12.2744	11.9344	12.2919	12.3049	12.3542	12.0924	11.9606	12.0825
BLOC1S1	10.2609	10.3634	10.3615	10.4143	9.96764	10.3195	10.6395	10.7258	10.6189	10.6648	10.5057	10.4448
BLOC1S2	13.2929	13.5159	13.7108	13.4615	13.3941	13.1882	14.243	13.9555	12.9613	12.968	12.7449	12.7551
BLOC1S3	11.1091	11.2143	10.7422	10.892	10.7784	10.919	10.6182	10.5036	10.5596	10.4271	10.849	10.8415
BLOC1S3	5.63285	5.49169	5.60965	5.62556	5.22863	5.45379	5.78777	5.77904	5.61395	5.86096	5.68402	5.90477
BLOC1S4	10.6845	10.6526	10.5459	10.4797	10.754	10.4162	10.6838	10.3788	10.5622	10.3006	10.4998	10.6532
BLOC1S5	8.5631	8.73229	8.57647	8.68882	8.53914	8.5393	8.38638	8.69999	8.52052	8.63313	7.88871	8.45136
BLOC1S5	11.9371	12.2653	11.7938	12.2672	11.9085	11.8287	11.6205	11.5961	11.6822	11.9226	11.6461	12.0185
BLOC1S6	11.9533	12.4624	12.2295	12.3272	12.4783	12.3563	12.5129	12.4019	12.2765	12.2335	12.5135	12.6365
BLVRA	14.8183	14.1713	14.586	14.3109	14.4141	14.0112	14.1133	13.855	14.1166	13.9032	14.0834	13.5146
BLVRB	11.7004	10.9756	10.8813	10.6794	10.9035	10.7872	10.52	10.3568	11.0083	11.0175	11.7728	11.0549
BLZF1	6.86619	6.29835	6.21665	5.99046	6.67235	6.17566	5.97143	5.79753	5.83592	5.94728	6.38937	6.60046
BLZF1	10.1231	9.3602	9.6385	8.87125	10.3634	9.10535	9.41115	8.89543	9.56715	9.11741	9.80369	9.49955
BLZF1	7.0821	7.42622	6.40328	5.91476	6.66556	5.9843	5.54288	5.66401	5.70722	5.628	6.0988	6.24189
BMF	5.04782	4.47271	5.00165	4.52325	4.97705	4.62176	4.37759	4.70938	4.8263	4.71855	4.21231	4.92853
BMF	7.33572	7.41394	7.184	6.94977	7.35567	7.02647	7.24748	6.74645	7.64802	7.16611	7.02046	7.46007
BMI1	9.95601	10.2714	10.1599	10.1961	10.1402	10.1382	10.2928	10.4034	10.2949	10.2674	9.91098	9.96421
BMI1	8.42782	8.57402	8.40406	8.67476	8.24295	8.14463	8.16404	8.29096	8.07857	8.14887	7.46382	7.5467
BMP1	3.973	4.26329	4.80924	4.54916	4.8071	4.71855	4.27885	4.60209	5.11527	4.26329	4.16618	4.66031
BMP1	3.39163	4.16953	4.4343	4.84733	4.58466	4.53367	5.33372	4.84524	4.38048	4.46456	4.21231	4.86187
BMP2K	7.49115	7.7956	7.52287	7.41605	7.57487	7.29802	8.1148	8.07166	7.46382	7.66604	7.15308	7.3305
BMP2K	9.24227	9.07792	9.48615	9.19089	9.57573	8.99552	9.57553	9.66548	9.52836	9.54512	8.75571	9.17419
BMP2K	7.88567	8.02477	8.50629	8.1391	8.57977	8.06359	8.75027	8.82123	8.71709	8.7325	8.03477	8.3557
BMP7	4.31554	4.22844	3.95761	4.4147	4.11853	4.57461	4.81139	4.87627	4.85358	4.79848	4.62176	4.09761
[truncated: 27,038 more rows]
