# Supplementary material for: Unspecific CTL Killing Is Enhanced by High Glucose via TNF-Related Apoptosis-Inducing Ligand
Source: Front Immunol. 2022 Feb 21;13:831680. doi: 10.3389/fimmu.2022.831680 (PMC8899024; doi:10.3389/fimmu.2022.831680)
Supplement: Supplementary file 3 [file Table_2.xlsx]

## Sheet: Metabolism
GO_Term	Description	Ontology	GenesTotal	GenesSigUp	GenesSigDown	pValueUp	pValueDown	SymbolsSigUp	SymbolsSigDown
GO:0008152	metabolic process	BP	8957	58	47	0.332069	0.129887	ALDH3A2,APAF1,ARF4,CASP10,CD47,CDK9,EXTL2,H1-1,IDH1,ITGA6,IRF3,IRS1,LIF,MAP3K9,PNP,PIK3C2A,RAB1A,RLN2,ZNF224,RECK,APOL1,TNFSF10,ABI2,TRIM38,TXNIP,OGA,MLLT11,GALNT6,ADNP2,PADI4,CD2AP,SGK3,APOL2,UPF2,C1GALT1C1,SS18L2,IP6K2,PCYOX1,JKAMP,FKBP7,TRIM34,CROT,LAX1,TRMT10C,UEVLD,HECW2,FAM135A,ABHD8,MTERF2,FAM161A,ZNF682,CCDC71L,PAOX,PPP1R35,SCML4,PYDC1,IRGM,C8orf88	ADM,PARP1,BCAT1,SERPINH1,DVL1,HK2,HSPA1A,HSPA1B,DNAJB1,MDM4,MAPK7,FBXW4,TP53,ST8SIA4,KCNAB2,MTMR1,ZPR1,GTF2IRD1,PHF14,KCNE2,RAI1,ZNF460,FERMT2,MLXIP,CBX5,LTN1,PHF19,HIPK2,RASD1,ZCWPW1,WDR33,DNAJA4,ZFP64,USE1,ZFAT,SFMBT2,MLST8,GNPTAB,ZBTB3,EPC1,ZNF333,PIGO,DSEL,GABPB2,OTUD7A,ZNF449,RNF214
GO:0071704	organic substance metabolic process	BP	8559	57	46	0.233941	0.0934721	ALDH3A2,APAF1,ARF4,CASP10,CD47,CDK9,EXTL2,H1-1,IDH1,ITGA6,IRF3,IRS1,LIF,MAP3K9,PNP,PIK3C2A,RAB1A,RLN2,ZNF224,RECK,APOL1,TNFSF10,ABI2,TRIM38,TXNIP,OGA,MLLT11,GALNT6,ADNP2,PADI4,CD2AP,SGK3,APOL2,UPF2,C1GALT1C1,SS18L2,IP6K2,PCYOX1,JKAMP,FKBP7,TRIM34,CROT,LAX1,TRMT10C,UEVLD,HECW2,FAM135A,ABHD8,MTERF2,FAM161A,ZNF682,CCDC71L,PAOX,SCML4,PYDC1,IRGM,C8orf88	ADM,PARP1,BCAT1,SERPINH1,DVL1,HK2,HSPA1A,HSPA1B,DNAJB1,MDM4,MAPK7,FBXW4,TP53,ST8SIA4,MTMR1,ZPR1,GTF2IRD1,PHF14,KCNE2,RAI1,ZNF460,FERMT2,MLXIP,CBX5,LTN1,PHF19,HIPK2,RASD1,ZCWPW1,WDR33,DNAJA4,ZFP64,USE1,ZFAT,SFMBT2,MLST8,GNPTAB,ZBTB3,EPC1,ZNF333,PIGO,DSEL,GABPB2,OTUD7A,ZNF449,RNF214
GO:0044237	cellular metabolic process	BP	8350	55	44	0.279632	0.140102	ALDH3A2,APAF1,ARF4,CASP10,CD47,CDK9,EXTL2,H1-1,IDH1,ITGA6,IRF3,IRS1,LIF,MAP3K9,PNP,PIK3C2A,RAB1A,ZNF224,RECK,TNFSF10,ABI2,TRIM38,TXNIP,OGA,MLLT11,GALNT6,ADNP2,PADI4,CD2AP,SGK3,UPF2,C1GALT1C1,SS18L2,IP6K2,PCYOX1,JKAMP,FKBP7,TRIM34,CROT,LAX1,TRMT10C,UEVLD,HECW2,FAM135A,ABHD8,MTERF2,FAM161A,ZNF682,CCDC71L,PAOX,PPP1R35,SCML4,PYDC1,IRGM,C8orf88	ADM,PARP1,BCAT1,SERPINH1,DVL1,HK2,HSPA1A,HSPA1B,DNAJB1,MDM4,MAPK7,FBXW4,TP53,ST8SIA4,MTMR1,ZPR1,GTF2IRD1,PHF14,KCNE2,RAI1,ZNF460,FERMT2,MLXIP,CBX5,LTN1,PHF19,HIPK2,RASD1,ZCWPW1,WDR33,ZFP64,ZFAT,SFMBT2,MLST8,GNPTAB,ZBTB3,EPC1,ZNF333,PIGO,DSEL,GABPB2,OTUD7A,ZNF449,RNF214
GO:0044238	primary metabolic process	BP	8069	55	45	0.175909	0.0535152	ALDH3A2,APAF1,ARF4,CASP10,CDK9,EXTL2,H1-1,IDH1,ITGA6,IRF3,IRS1,LIF,MAP3K9,PNP,PIK3C2A,RAB1A,ZNF224,RECK,APOL1,TNFSF10,ABI2,TRIM38,TXNIP,OGA,MLLT11,GALNT6,ADNP2,PADI4,CD2AP,SGK3,APOL2,UPF2,C1GALT1C1,SS18L2,IP6K2,PCYOX1,JKAMP,FKBP7,TRIM34,CROT,LAX1,TRMT10C,UEVLD,HECW2,FAM135A,ABHD8,MTERF2,FAM161A,ZNF682,CCDC71L,PAOX,SCML4,PYDC1,IRGM,C8orf88	ADM,PARP1,BCAT1,SERPINH1,DVL1,HK2,HSPA1A,HSPA1B,DNAJB1,MDM4,MAPK7,FBXW4,TP53,ST8SIA4,MTMR1,ZPR1,GTF2IRD1,PHF14,KCNE2,RAI1,ZNF460,FERMT2,MLXIP,CBX5,LTN1,PHF19,HIPK2,RASD1,ZCWPW1,WDR33,ZFP64,USE1,ZFAT,SFMBT2,MLST8,GNPTAB,ZBTB3,EPC1,ZNF333,PIGO,DSEL,GABPB2,OTUD7A,ZNF449,RNF214
GO:0006807	nitrogen compound metabolic process	BP	7712	49	44	0.430379	0.0389123	APAF1,ARF4,CASP10,CD47,CDK9,EXTL2,H1-1,IDH1,ITGA6,IRF3,LIF,MAP3K9,PNP,RAB1A,ZNF224,RECK,APOL1,TNFSF10,ABI2,TRIM38,TXNIP,OGA,MLLT11,GALNT6,ADNP2,PADI4,CD2AP,SGK3,APOL2,UPF2,C1GALT1C1,SS18L2,PCYOX1,JKAMP,FKBP7,TRIM34,CROT,LAX1,TRMT10C,UEVLD,HECW2,MTERF2,FAM161A,ZNF682,PAOX,SCML4,PYDC1,IRGM,C8orf88	PARP1,BCAT1,SERPINH1,DVL1,HK2,HSPA1A,HSPA1B,DNAJB1,MDM4,MAPK7,FBXW4,TP53,ST8SIA4,MTMR1,ZPR1,GTF2IRD1,PHF14,KCNE2,RAI1,ZNF460,FERMT2,MLXIP,CBX5,LTN1,PHF19,HIPK2,RASD1,ZCWPW1,WDR33,ZFP64,USE1,ZFAT,SFMBT2,MLST8,GNPTAB,ZBTB3,EPC1,ZNF333,PIGO,DSEL,GABPB2,OTUD7A,ZNF449,RNF214
GO:0043170	macromolecule metabolic process	BP	7470	48	44	0.391408	0.0214878	APAF1,ARF4,CASP10,CD47,CDK9,EXTL2,H1-1,ITGA6,IRF3,IRS1,LIF,MAP3K9,PNP,RAB1A,RLN2,ZNF224,RECK,APOL1,TNFSF10,ABI2,TRIM38,TXNIP,OGA,MLLT11,GALNT6,ADNP2,PADI4,CD2AP,SGK3,APOL2,UPF2,C1GALT1C1,SS18L2,PCYOX1,JKAMP,FKBP7,TRIM34,LAX1,TRMT10C,UEVLD,HECW2,MTERF2,FAM161A,ZNF682,SCML4,PYDC1,IRGM,C8orf88	ADM,PARP1,SERPINH1,DVL1,HSPA1A,HSPA1B,DNAJB1,MDM4,MAPK7,FBXW4,TP53,ST8SIA4,MTMR1,ZPR1,GTF2IRD1,PHF14,KCNE2,RAI1,ZNF460,FERMT2,MLXIP,CBX5,LTN1,PHF19,HIPK2,RASD1,ZCWPW1,WDR33,DNAJA4,ZFP64,USE1,ZFAT,SFMBT2,MLST8,GNPTAB,ZBTB3,EPC1,ZNF333,PIGO,DSEL,GABPB2,OTUD7A,ZNF449,RNF214
GO:0044260	cellular macromolecule metabolic process	BP	6190	43	42	0.189341	0.00149046	APAF1,ARF4,CASP10,CDK9,EXTL2,H1-1,ITGA6,IRF3,IRS1,LIF,MAP3K9,RAB1A,ZNF224,RECK,TNFSF10,ABI2,TRIM38,TXNIP,OGA,MLLT11,GALNT6,ADNP2,PADI4,CD2AP,SGK3,UPF2,C1GALT1C1,SS18L2,PCYOX1,JKAMP,FKBP7,TRIM34,LAX1,TRMT10C,UEVLD,HECW2,MTERF2,FAM161A,ZNF682,SCML4,PYDC1,IRGM,C8orf88	ADM,PARP1,SERPINH1,DVL1,HSPA1A,HSPA1B,DNAJB1,MDM4,MAPK7,FBXW4,TP53,ST8SIA4,MTMR1,ZPR1,GTF2IRD1,PHF14,KCNE2,RAI1,ZNF460,FERMT2,MLXIP,CBX5,LTN1,PHF19,HIPK2,RASD1,ZCWPW1,WDR33,ZFP64,ZFAT,SFMBT2,MLST8,GNPTAB,ZBTB3,EPC1,ZNF333,PIGO,DSEL,GABPB2,OTUD7A,ZNF449,RNF214
GO:0034641	cellular nitrogen compound metabolic process	BP	5315	27	31	0.913087	0.0790682	ARF4,CD47,CDK9,EXTL2,H1-1,IDH1,ITGA6,IRF3,LIF,PNP,ZNF224,TRIM38,TXNIP,MLLT11,ADNP2,SGK3,UPF2,SS18L2,TRIM34,CROT,TRMT10C,MTERF2,ZNF682,PAOX,SCML4,PYDC1,C8orf88	PARP1,DVL1,HK2,HSPA1A,HSPA1B,DNAJB1,MDM4,MAPK7,TP53,ST8SIA4,ZPR1,GTF2IRD1,PHF14,RAI1,ZNF460,MLXIP,CBX5,LTN1,PHF19,HIPK2,RASD1,ZCWPW1,WDR33,ZFP64,ZFAT,SFMBT2,ZBTB3,EPC1,ZNF333,GABPB2,ZNF449
GO:0019222	regulation of metabolic process	BP	5069	39	36	0.0622479	0.0019884	APAF1,ARF4,CASP10,CD47,CDK9,H1-1,IDH1,ITGA6,IRF3,IRS1,LIF,PNP,PIK3C2A,RAB1A,RLN2,ZNF224,RECK,TNFSF10,TRIM38,TXNIP,MLLT11,ADNP2,CD2AP,SGK3,UPF2,SS18L2,TRIM34,LAX1,TRMT10C,HECW2,MTERF2,FAM161A,ZNF682,PAOX,PPP1R35,SCML4,PYDC1,IRGM,C8orf88	ADM,PARP1,SERPINH1,DVL1,HK2,HSPA1A,HSPA1B,DNAJB1,MDM4,MAPK7,TP53,MTMR1,ZPR1,GTF2IRD1,PHF14,KCNE2,RAI1,ZNF460,FERMT2,MLXIP,CBX5,LTN1,PHF19,HIPK2,RASD1,ZCWPW1,DNAJA4,ZFP64,ZFAT,SFMBT2,MLST8,ZBTB3,EPC1,ZNF333,GABPB2,ZNF449
GO:1901360	organic cyclic compound metabolic process	BP	4976	25	30	0.91399	0.0579361	ARF4,CDK9,EXTL2,H1-1,ITGA6,IRF3,LIF,PNP,ZNF224,APOL1,TRIM38,TXNIP,MLLT11,ADNP2,SGK3,APOL2,UPF2,SS18L2,TRIM34,CROT,TRMT10C,MTERF2,ZNF682,SCML4,PYDC1	ADM,PARP1,DVL1,HK2,HSPA1A,HSPA1B,DNAJB1,MDM4,MAPK7,TP53,ZPR1,GTF2IRD1,PHF14,RAI1,ZNF460,MLXIP,CBX5,PHF19,HIPK2,RASD1,ZCWPW1,WDR33,ZFP64,ZFAT,SFMBT2,ZBTB3,EPC1,ZNF333,GABPB2,ZNF449
GO:1901564	organonitrogen compound metabolic process	BP	4882	36	27	0.122608	0.168728	APAF1,ARF4,CASP10,CDK9,EXTL2,IDH1,LIF,MAP3K9,PNP,RAB1A,RECK,APOL1,TNFSF10,ABI2,TRIM38,OGA,GALNT6,PADI4,CD2AP,SGK3,APOL2,C1GALT1C1,PCYOX1,JKAMP,FKBP7,TRIM34,CROT,LAX1,TRMT10C,UEVLD,HECW2,FAM161A,PAOX,PYDC1,IRGM,C8orf88	PARP1,BCAT1,SERPINH1,DVL1,HK2,HSPA1A,HSPA1B,MDM4,MAPK7,FBXW4,TP53,ST8SIA4,MTMR1,PHF14,KCNE2,FERMT2,LTN1,PHF19,HIPK2,USE1,MLST8,GNPTAB,EPC1,PIGO,DSEL,OTUD7A,RNF214
GO:0006725	cellular aromatic compound metabolic process	BP	4817	23	29	0.946793	0.0639633	ARF4,CDK9,EXTL2,H1-1,ITGA6,IRF3,LIF,PNP,ZNF224,TRIM38,TXNIP,MLLT11,ADNP2,SGK3,UPF2,SS18L2,TRIM34,CROT,TRMT10C,MTERF2,ZNF682,SCML4,PYDC1	PARP1,DVL1,HK2,HSPA1A,HSPA1B,DNAJB1,MDM4,MAPK7,TP53,ZPR1,GTF2IRD1,PHF14,RAI1,ZNF460,MLXIP,CBX5,PHF19,HIPK2,RASD1,ZCWPW1,WDR33,ZFP64,ZFAT,SFMBT2,ZBTB3,EPC1,ZNF333,GABPB2,ZNF449
GO:0046483	heterocycle metabolic process	BP	4789	23	29	0.942663	0.0598442	ARF4,CDK9,EXTL2,H1-1,ITGA6,IRF3,LIF,PNP,ZNF224,TRIM38,TXNIP,MLLT11,ADNP2,SGK3,UPF2,SS18L2,TRIM34,CROT,TRMT10C,MTERF2,ZNF682,SCML4,PYDC1	PARP1,DVL1,HK2,HSPA1A,HSPA1B,DNAJB1,MDM4,MAPK7,TP53,ZPR1,GTF2IRD1,PHF14,RAI1,ZNF460,MLXIP,CBX5,PHF19,HIPK2,RASD1,ZCWPW1,WDR33,ZFP64,ZFAT,SFMBT2,ZBTB3,EPC1,ZNF333,GABPB2,ZNF449
GO:0060255	regulation of macromolecule metabolic process	BP	4695	35	34	0.113555	0.0020853	APAF1,ARF4,CASP10,CD47,CDK9,H1-1,ITGA6,IRF3,IRS1,LIF,PNP,RAB1A,RLN2,ZNF224,RECK,TNFSF10,TRIM38,TXNIP,MLLT11,ADNP2,CD2AP,SGK3,UPF2,SS18L2,TRIM34,LAX1,TRMT10C,HECW2,MTERF2,FAM161A,ZNF682,SCML4,PYDC1,IRGM,C8orf88	PARP1,SERPINH1,DVL1,HSPA1A,HSPA1B,DNAJB1,MDM4,MAPK7,TP53,MTMR1,ZPR1,GTF2IRD1,PHF14,KCNE2,RAI1,ZNF460,FERMT2,MLXIP,CBX5,LTN1,PHF19,HIPK2,RASD1,ZCWPW1,DNAJA4,ZFP64,ZFAT,SFMBT2,MLST8,ZBTB3,EPC1,ZNF333,GABPB2,ZNF449
GO:0006139	nucleobase-containing compound metabolic process	BP	4670	23	29	0.92211	0.0445215	ARF4,CDK9,EXTL2,H1-1,ITGA6,IRF3,LIF,PNP,ZNF224,TRIM38,TXNIP,MLLT11,ADNP2,SGK3,UPF2,SS18L2,TRIM34,CROT,TRMT10C,MTERF2,ZNF682,SCML4,PYDC1	PARP1,DVL1,HK2,HSPA1A,HSPA1B,DNAJB1,MDM4,MAPK7,TP53,ZPR1,GTF2IRD1,PHF14,RAI1,ZNF460,MLXIP,CBX5,PHF19,HIPK2,RASD1,ZCWPW1,WDR33,ZFP64,ZFAT,SFMBT2,ZBTB3,EPC1,ZNF333,GABPB2,ZNF449
GO:0031323	regulation of cellular metabolic process	BP	4561	34	35	0.118837	0.000541425	APAF1,ARF4,CASP10,CD47,CDK9,H1-1,IDH1,ITGA6,IRF3,IRS1,LIF,PIK3C2A,RAB1A,ZNF224,RECK,TNFSF10,TRIM38,TXNIP,MLLT11,ADNP2,SGK3,SS18L2,TRIM34,LAX1,TRMT10C,MTERF2,FAM161A,ZNF682,PAOX,PPP1R35,SCML4,PYDC1,IRGM,C8orf88	ADM,PARP1,SERPINH1,DVL1,HK2,HSPA1A,HSPA1B,DNAJB1,MDM4,MAPK7,TP53,MTMR1,ZPR1,GTF2IRD1,PHF14,KCNE2,RAI1,ZNF460,FERMT2,MLXIP,CBX5,LTN1,PHF19,HIPK2,RASD1,ZCWPW1,ZFP64,ZFAT,SFMBT2,MLST8,ZBTB3,EPC1,ZNF333,GABPB2,ZNF449
GO:0080090	regulation of primary metabolic process	BP	4379	32	34	0.157601	0.000554337	APAF1,ARF4,CASP10,CDK9,H1-1,IDH1,ITGA6,IRF3,IRS1,LIF,RAB1A,ZNF224,RECK,TNFSF10,TRIM38,TXNIP,MLLT11,ADNP2,SGK3,SS18L2,TRIM34,LAX1,TRMT10C,HECW2,MTERF2,FAM161A,ZNF682,PAOX,SCML4,PYDC1,IRGM,C8orf88	ADM,PARP1,SERPINH1,DVL1,HSPA1A,HSPA1B,DNAJB1,MDM4,MAPK7,TP53,MTMR1,ZPR1,GTF2IRD1,PHF14,KCNE2,RAI1,ZNF460,FERMT2,MLXIP,CBX5,LTN1,PHF19,HIPK2,RASD1,ZCWPW1,ZFP64,ZFAT,SFMBT2,MLST8,ZBTB3,EPC1,ZNF333,GABPB2,ZNF449
GO:0090304	nucleic acid metabolic process	BP	4298	20	28	0.948509	0.027544	ARF4,CDK9,H1-1,ITGA6,IRF3,LIF,ZNF224,TRIM38,TXNIP,MLLT11,ADNP2,SGK3,UPF2,SS18L2,TRIM34,TRMT10C,MTERF2,ZNF682,SCML4,PYDC1	PARP1,DVL1,HSPA1A,HSPA1B,DNAJB1,MDM4,MAPK7,TP53,ZPR1,GTF2IRD1,PHF14,RAI1,ZNF460,MLXIP,CBX5,PHF19,HIPK2,RASD1,ZCWPW1,WDR33,ZFP64,ZFAT,SFMBT2,ZBTB3,EPC1,ZNF333,GABPB2,ZNF449
GO:0051171	regulation of nitrogen compound metabolic process	BP	4260	31	32	0.169871	0.00166157	APAF1,ARF4,CASP10,CD47,CDK9,H1-1,ITGA6,IRF3,LIF,RAB1A,ZNF224,RECK,TNFSF10,TRIM38,TXNIP,MLLT11,ADNP2,SGK3,SS18L2,TRIM34,LAX1,TRMT10C,HECW2,MTERF2,FAM161A,ZNF682,PAOX,SCML4,PYDC1,IRGM,C8orf88	PARP1,SERPINH1,DVL1,HSPA1A,HSPA1B,DNAJB1,MDM4,MAPK7,TP53,ZPR1,GTF2IRD1,PHF14,KCNE2,RAI1,ZNF460,FERMT2,MLXIP,CBX5,LTN1,PHF19,HIPK2,RASD1,ZCWPW1,ZFP64,ZFAT,SFMBT2,MLST8,ZBTB3,EPC1,ZNF333,GABPB2,ZNF449
GO:0019538	protein metabolic process	BP	4171	32	25	0.0963293	0.0909713	APAF1,ARF4,CASP10,CDK9,EXTL2,LIF,MAP3K9,RAB1A,RECK,APOL1,TNFSF10,ABI2,TRIM38,OGA,GALNT6,PADI4,CD2AP,SGK3,APOL2,C1GALT1C1,PCYOX1,JKAMP,FKBP7,TRIM34,LAX1,TRMT10C,UEVLD,HECW2,FAM161A,PYDC1,IRGM,C8orf88	PARP1,SERPINH1,DVL1,HSPA1A,HSPA1B,MDM4,MAPK7,FBXW4,TP53,ST8SIA4,MTMR1,PHF14,KCNE2,FERMT2,LTN1,PHF19,HIPK2,USE1,MLST8,GNPTAB,EPC1,PIGO,DSEL,OTUD7A,RNF214
GO:0016070	RNA metabolic process	BP	3840	19	27	0.892689	0.0118206	ARF4,CDK9,ITGA6,IRF3,LIF,ZNF224,TRIM38,TXNIP,MLLT11,ADNP2,SGK3,UPF2,SS18L2,TRIM34,TRMT10C,MTERF2,ZNF682,SCML4,PYDC1	PARP1,DVL1,HSPA1A,HSPA1B,DNAJB1,MDM4,MAPK7,TP53,ZPR1,GTF2IRD1,PHF14,RAI1,ZNF460,MLXIP,CBX5,PHF19,HIPK2,RASD1,WDR33,ZFP64,ZFAT,SFMBT2,ZBTB3,EPC1,ZNF333,GABPB2,ZNF449
GO:0044267	cellular protein metabolic process	BP	3797	29	21	0.117756	0.215755	APAF1,ARF4,CASP10,CDK9,EXTL2,LIF,MAP3K9,RECK,TNFSF10,ABI2,TRIM38,OGA,GALNT6,PADI4,CD2AP,SGK3,C1GALT1C1,PCYOX1,JKAMP,FKBP7,TRIM34,LAX1,TRMT10C,UEVLD,HECW2,FAM161A,PYDC1,IRGM,C8orf88	PARP1,SERPINH1,DVL1,HSPA1A,HSPA1B,MAPK7,FBXW4,TP53,ST8SIA4,MTMR1,PHF14,KCNE2,FERMT2,LTN1,PHF19,HIPK2,MLST8,EPC1,PIGO,OTUD7A,RNF214
GO:0019219	regulation of nucleobase-containing compound metabolic process	BP	3044	18	27	0.621453	0.000359549	ARF4,CDK9,H1-1,ITGA6,IRF3,LIF,ZNF224,TRIM38,TXNIP,MLLT11,ADNP2,SGK3,SS18L2,TRIM34,MTERF2,ZNF682,SCML4,PYDC1	PARP1,DVL1,HSPA1A,HSPA1B,DNAJB1,MDM4,MAPK7,TP53,ZPR1,GTF2IRD1,PHF14,RAI1,ZNF460,MLXIP,CBX5,PHF19,HIPK2,RASD1,ZCWPW1,ZFP64,ZFAT,SFMBT2,ZBTB3,EPC1,ZNF333,GABPB2,ZNF449
GO:0051252	regulation of RNA metabolic process	BP	2841	17	26	0.598302	0.000295424	ARF4,CDK9,ITGA6,IRF3,LIF,ZNF224,TRIM38,TXNIP,MLLT11,ADNP2,SGK3,SS18L2,TRIM34,MTERF2,ZNF682,SCML4,PYDC1	PARP1,DVL1,HSPA1A,HSPA1B,DNAJB1,MDM4,MAPK7,TP53,ZPR1,GTF2IRD1,PHF14,RAI1,ZNF460,MLXIP,CBX5,PHF19,HIPK2,RASD1,ZFP64,ZFAT,SFMBT2,ZBTB3,EPC1,ZNF333,GABPB2,ZNF449
GO:0009893	positive regulation of metabolic process	BP	2808	24	21	0.055867	0.0152165	APAF1,ARF4,CASP10,CDK9,ITGA6,IRF3,IRS1,LIF,PNP,PIK3C2A,RAB1A,RLN2,ZNF224,TNFSF10,TRIM38,MLLT11,SS18L2,TRIM34,TRMT10C,HECW2,FAM161A,PAOX,PYDC1,IRGM	ADM,PARP1,DVL1,HSPA1A,HSPA1B,MAPK7,TP53,ZPR1,KCNE2,RAI1,FERMT2,MLXIP,PHF19,HIPK2,ZCWPW1,DNAJA4,ZFP64,ZFAT,MLST8,EPC1,GABPB2
GO:0010604	positive regulation of macromolecule metabolic process	BP	2599	21	20	0.114499	0.0134581	APAF1,ARF4,CASP10,CDK9,ITGA6,IRF3,IRS1,LIF,PNP,RAB1A,RLN2,ZNF224,TNFSF10,TRIM38,MLLT11,SS18L2,TRMT10C,HECW2,FAM161A,PYDC1,IRGM	PARP1,DVL1,HSPA1A,HSPA1B,MAPK7,TP53,ZPR1,KCNE2,RAI1,FERMT2,MLXIP,PHF19,HIPK2,ZCWPW1,DNAJA4,ZFP64,ZFAT,MLST8,EPC1,GABPB2
GO:0031325	positive regulation of cellular metabolic process	BP	2451	20	20	0.113613	0.00715294	APAF1,ARF4,CASP10,CDK9,ITGA6,IRF3,IRS1,LIF,PIK3C2A,RAB1A,ZNF224,TNFSF10,TRIM38,MLLT11,SS18L2,TRIM34,TRMT10C,FAM161A,PAOX,IRGM	ADM,PARP1,DVL1,HSPA1A,HSPA1B,MAPK7,TP53,ZPR1,KCNE2,RAI1,FERMT2,MLXIP,PHF19,HIPK2,ZCWPW1,ZFP64,ZFAT,MLST8,EPC1,GABPB2
GO:0051173	positive regulation of nitrogen compound metabolic process	BP	2307	18	19	0.174137	0.00807729	APAF1,ARF4,CASP10,CDK9,ITGA6,IRF3,LIF,RAB1A,ZNF224,TNFSF10,TRIM38,MLLT11,SS18L2,TRMT10C,HECW2,FAM161A,PAOX,IRGM	PARP1,DVL1,HSPA1A,HSPA1B,MAPK7,TP53,ZPR1,KCNE2,RAI1,FERMT2,MLXIP,PHF19,HIPK2,ZCWPW1,ZFP64,ZFAT,MLST8,EPC1,GABPB2
GO:0009892	negative regulation of metabolic process	BP	2291	13	16	0.672588	0.0595685	CDK9,H1-1,IRF3,ZNF224,RECK,TXNIP,CD2AP,UPF2,LAX1,PPP1R35,SCML4,PYDC1,C8orf88	PARP1,SERPINH1,DVL1,HK2,HSPA1A,HSPA1B,DNAJB1,MDM4,TP53,GTF2IRD1,CBX5,PHF19,HIPK2,RASD1,SFMBT2,EPC1
GO:0006793	phosphorus metabolic process	BP	2137	18	11	0.10449	0.407519	CDK9,EXTL2,IDH1,ITGA6,IRS1,LIF,MAP3K9,PNP,PIK3C2A,ABI2,SGK3,IP6K2,CROT,LAX1,ABHD8,PPP1R35,PYDC1,IRGM	PARP1,DVL1,HK2,MAPK7,TP53,MTMR1,FERMT2,HIPK2,MLST8,GNPTAB,PIGO
GO:0010605	negative regulation of macromolecule metabolic process	BP	2126	12	15	0.675536	0.0629335	CDK9,H1-1,IRF3,ZNF224,RECK,TXNIP,CD2AP,UPF2,LAX1,SCML4,PYDC1,C8orf88	PARP1,SERPINH1,DVL1,HSPA1A,HSPA1B,DNAJB1,MDM4,TP53,GTF2IRD1,CBX5,PHF19,HIPK2,RASD1,SFMBT2,EPC1
GO:0006796	phosphate-containing compound metabolic process	BP	2117	17	11	0.154089	0.395045	CDK9,IDH1,ITGA6,IRS1,LIF,MAP3K9,PNP,PIK3C2A,ABI2,SGK3,IP6K2,CROT,LAX1,ABHD8,PPP1R35,PYDC1,IRGM	PARP1,DVL1,HK2,MAPK7,TP53,MTMR1,FERMT2,HIPK2,MLST8,GNPTAB,PIGO
GO:0051246	regulation of protein metabolic process	BP	1950	14	13	0.315925	0.11428	APAF1,CASP10,CDK9,LIF,RAB1A,RECK,TNFSF10,LAX1,TRMT10C,HECW2,FAM161A,PYDC1,IRGM,C8orf88	SERPINH1,DVL1,HSPA1A,HSPA1B,MDM4,MAPK7,TP53,KCNE2,FERMT2,LTN1,PHF19,HIPK2,MLST8
GO:0031324	negative regulation of cellular metabolic process	BP	1917	11	16	0.648843	0.0137951	CDK9,H1-1,IRF3,ZNF224,RECK,TXNIP,LAX1,PPP1R35,SCML4,PYDC1,C8orf88	PARP1,SERPINH1,DVL1,HK2,HSPA1A,HSPA1B,DNAJB1,MDM4,TP53,GTF2IRD1,CBX5,PHF19,HIPK2,RASD1,SFMBT2,EPC1
GO:0032268	regulation of cellular protein metabolic process	BP	1814	12	11	0.446405	0.21814	APAF1,CASP10,CDK9,LIF,RECK,TNFSF10,LAX1,TRMT10C,FAM161A,PYDC1,IRGM,C8orf88	SERPINH1,DVL1,HSPA1A,HSPA1B,TP53,KCNE2,FERMT2,LTN1,PHF19,HIPK2,MLST8
GO:0051172	negative regulation of nitrogen compound metabolic process	BP	1787	10	15	0.676971	0.0163862	CDK9,H1-1,IRF3,ZNF224,RECK,TXNIP,LAX1,SCML4,PYDC1,C8orf88	PARP1,SERPINH1,DVL1,HSPA1A,HSPA1B,DNAJB1,MDM4,TP53,GTF2IRD1,CBX5,PHF19,HIPK2,RASD1,SFMBT2,EPC1
GO:0045935	positive regulation of nucleobase-containing compound metabolic process	BP	1470	9	14	0.56182	0.0072429	ARF4,CDK9,ITGA6,IRF3,LIF,ZNF224,TRIM38,MLLT11,SS18L2	PARP1,DVL1,HSPA1A,MAPK7,TP53,ZPR1,RAI1,MLXIP,HIPK2,ZCWPW1,ZFP64,ZFAT,EPC1,GABPB2
GO:0044281	small molecule metabolic process	BP	1347	10	5	0.31948	0.760735	ALDH3A2,EXTL2,IDH1,IRS1,PNP,APOL1,APOL2,IP6K2,CROT,UEVLD	ADM,PARP1,BCAT1,HK2,TP53
GO:0051254	positive regulation of RNA metabolic process	BP	1335	9	13	0.443123	0.00812358	ARF4,CDK9,ITGA6,IRF3,LIF,ZNF224,TRIM38,MLLT11,SS18L2	PARP1,DVL1,HSPA1A,MAPK7,TP53,ZPR1,RAI1,MLXIP,HIPK2,ZFP64,ZFAT,EPC1,GABPB2
GO:0045934	negative regulation of nucleobase-containing compound metabolic process	BP	1141	6	12	0.715395	0.00611886	CDK9,H1-1,IRF3,ZNF224,TXNIP,SCML4	PARP1,HSPA1A,DNAJB1,MDM4,TP53,GTF2IRD1,CBX5,PHF19,HIPK2,RASD1,SFMBT2,EPC1
GO:0051247	positive regulation of protein metabolic process	BP	1136	10	10	0.1631	0.0369054	APAF1,CASP10,CDK9,LIF,RAB1A,TNFSF10,TRMT10C,HECW2,FAM161A,IRGM	DVL1,HSPA1A,HSPA1B,MAPK7,TP53,KCNE2,FERMT2,PHF19,HIPK2,MLST8
GO:0032270	positive regulation of cellular protein metabolic process	BP	1058	8	9	0.329659	0.0560316	APAF1,CASP10,CDK9,LIF,TNFSF10,TRMT10C,FAM161A,IRGM	DVL1,HSPA1A,HSPA1B,TP53,KCNE2,FERMT2,PHF19,HIPK2,MLST8
GO:0051253	negative regulation of RNA metabolic process	BP	1052	5	12	0.786145	0.00320142	CDK9,IRF3,ZNF224,TXNIP,SCML4	PARP1,HSPA1A,DNAJB1,MDM4,TP53,GTF2IRD1,CBX5,PHF19,HIPK2,RASD1,SFMBT2,EPC1
GO:0019220	regulation of phosphate metabolic process	BP	1024	9	7	0.181112	0.197388	CDK9,IDH1,ITGA6,IRS1,LIF,LAX1,PPP1R35,PYDC1,IRGM	PARP1,DVL1,TP53,MTMR1,FERMT2,HIPK2,MLST8
GO:0051174	regulation of phosphorus metabolic process	BP	1024	9	7	0.181112	0.197388	CDK9,IDH1,ITGA6,IRS1,LIF,LAX1,PPP1R35,PYDC1,IRGM	PARP1,DVL1,TP53,MTMR1,FERMT2,HIPK2,MLST8
GO:0043603	cellular amide metabolic process	BP	966	4	3	0.854674	0.834359	IDH1,PNP,TRMT10C,C8orf88	TP53,ST8SIA4,LTN1
GO:0006629	lipid metabolic process	BP	965	11	4	0.0356799	0.66338	ALDH3A2,IDH1,IRS1,PIK3C2A,APOL1,APOL2,IP6K2,CROT,FAM135A,ABHD8,CCDC71L	ADM,ST8SIA4,MTMR1,PIGO
GO:0051248	negative regulation of protein metabolic process	BP	805	4	7	0.738915	0.0798438	RECK,LAX1,PYDC1,C8orf88	SERPINH1,DVL1,HSPA1A,HSPA1B,MDM4,TP53,HIPK2
GO:1901135	carbohydrate derivative metabolic process	BP	805	7	7	0.229371	0.0798438	EXTL2,PNP,RAB1A,OGA,GALNT6,C1GALT1C1,CROT	PARP1,HK2,TP53,ST8SIA4,GNPTAB,PIGO,DSEL
GO:0006259	DNA metabolic process	BP	786	2	4	0.958294	0.499664	CDK9,H1-1	PARP1,TP53,ZCWPW1,WDR33
GO:0006518	peptide metabolic process	BP	756	3	1	0.851807	0.972833	IDH1,TRMT10C,C8orf88	LTN1
GO:0032269	negative regulation of cellular protein metabolic process	BP	754	4	6	0.690542	0.137729	RECK,LAX1,PYDC1,C8orf88	SERPINH1,DVL1,HSPA1A,HSPA1B,TP53,HIPK2
GO:0019637	organophosphate metabolic process	BP	747	6	5	0.314747	0.26657	IDH1,PNP,PIK3C2A,IP6K2,CROT,ABHD8	PARP1,HK2,TP53,MTMR1,PIGO
GO:0044255	cellular lipid metabolic process	BP	732	9	3	0.0370524	0.667444	ALDH3A2,IDH1,IRS1,PIK3C2A,IP6K2,CROT,FAM135A,ABHD8,CCDC71L	ST8SIA4,MTMR1,PIGO
GO:0006082	organic acid metabolic process	BP	719	6	3	0.284464	0.655413	ALDH3A2,IDH1,IRS1,PNP,CROT,UEVLD	BCAT1,HK2,TP53
GO:0043436	oxoacid metabolic process	BP	706	5	3	0.442925	0.643084	ALDH3A2,IDH1,IRS1,CROT,UEVLD	BCAT1,HK2,TP53
GO:0019752	carboxylic acid metabolic process	BP	690	5	3	0.423341	0.627499	ALDH3A2,IDH1,IRS1,CROT,UEVLD	BCAT1,HK2,TP53
GO:0016071	mRNA metabolic process	BP	623	3	5	0.745283	0.163516	CDK9,UPF2,TRMT10C	HSPA1A,HSPA1B,TP53,ZPR1,WDR33
GO:0010562	positive regulation of phosphorus metabolic process	BP	621	5	5	0.338274	0.162007	CDK9,ITGA6,IRS1,LIF,IRGM	DVL1,TP53,FERMT2,HIPK2,MLST8
GO:0045937	positive regulation of phosphate metabolic process	BP	621	5	5	0.338274	0.162007	CDK9,ITGA6,IRS1,LIF,IRGM	DVL1,TP53,FERMT2,HIPK2,MLST8
GO:0005975	carbohydrate metabolic process	BP	471	3	4	0.559824	0.175741	IDH1,IRS1,UEVLD	HK2,TP53,ST8SIA4,GNPTAB
GO:0055086	nucleobase-containing small molecule metabolic process	BP	461	3	2	0.545187	0.635955	EXTL2,PNP,CROT	PARP1,HK2
GO:0034660	ncRNA metabolic process	BP	454	1	0	0.942302	1	TRMT10C
GO:0032787	monocarboxylic acid metabolic process	BP	428	4	2	0.272157	0.595228	ALDH3A2,IDH1,IRS1,CROT	HK2,TP53
GO:0034248	regulation of cellular amide metabolic process	BP	411	2	2	0.725365	0.572984	TRMT10C,C8orf88	TP53,LTN1
GO:0006753	nucleoside phosphate metabolic process	BP	401	2	2	0.712634	0.5595	PNP,CROT	PARP1,HK2
GO:0009117	nucleotide metabolic process	BP	395	2	2	0.704764	0.551268	PNP,CROT	PARP1,HK2
GO:1901615	organic hydroxy compound metabolic process	BP	369	5	1	0.078436	0.824233	ALDH3A2,IDH1,APOL1,APOL2,IP6K2	TP53
GO:0010563	negative regulation of phosphorus metabolic process	BP	339	3	3	0.348997	0.208899	LAX1,PPP1R35,PYDC1	PARP1,DVL1,TP53
GO:0045936	negative regulation of phosphate metabolic process	BP	338	3	3	0.347306	0.207696	LAX1,PPP1R35,PYDC1	PARP1,DVL1,TP53
GO:0072521	purine-containing compound metabolic process	BP	333	2	2	0.612831	0.460243	PNP,CROT	PARP1,HK2
GO:0019693	ribose phosphate metabolic process	BP	326	2	2	0.601202	0.449321	PNP,CROT	PARP1,HK2
GO:0006163	purine nucleotide metabolic process	BP	316	2	2	0.584143	0.433513	PNP,CROT	PARP1,HK2
GO:0009259	ribonucleotide metabolic process	BP	315	2	2	0.582408	0.431919	PNP,CROT	PARP1,HK2
GO:0006644	phospholipid metabolic process	BP	306	4	2	0.121192	0.417472	IDH1,PIK3C2A,IP6K2,ABHD8	MTMR1,PIGO
GO:0051052	regulation of DNA metabolic process	BP	306	2	3	0.566561	0.170186	CDK9,H1-1	PARP1,TP53,ZCWPW1
GO:0046486	glycerolipid metabolic process	BP	305	3	2	0.291475	0.415856	PIK3C2A,IP6K2,ABHD8	MTMR1,PIGO
GO:0009150	purine ribonucleotide metabolic process	BP	300	2	2	0.555761	0.407743	PNP,CROT	PARP1,HK2
GO:0009100	glycoprotein metabolic process	BP	293	5	3	0.0351762	0.155576	EXTL2,RAB1A,OGA,GALNT6,C1GALT1C1	ST8SIA4,GNPTAB,DSEL
GO:0006631	fatty acid metabolic process	BP	287	3	0	0.261295	1	ALDH3A2,IRS1,CROT
GO:0006790	sulfur compound metabolic process	BP	269	1	1	0.813702	0.717334	IDH1	DSEL
GO:1903311	regulation of mRNA metabolic process	BP	257	1	0	0.79908	1	CDK9
GO:0006066	alcohol metabolic process	BP	251	5	0	0.0197037	1	ALDH3A2,IDH1,APOL1,APOL2,IP6K2
GO:0006650	glycerophospholipid metabolic process	BP	251	3	2	0.202597	0.325829	PIK3C2A,IP6K2,ABHD8	MTMR1,PIGO
GO:0046034	ATP metabolic process	BP	245	0	5	1	0.00564462		PARP1,HK2,HSPA1A,HSPA1B,TP53
GO:0062012	regulation of small molecule metabolic process	BP	239	1	3	0.774991	0.0999909	IRS1	ADM,PARP1,TP53
GO:0006520	cellular amino acid metabolic process	BP	229	0	1	1	0.658455		BCAT1
GO:0044262	cellular carbohydrate metabolic process	BP	225	2	3	0.405929	0.087183	IDH1,IRS1	HK2,TP53,GNPTAB
GO:0019216	regulation of lipid metabolic process	BP	225	2	2	0.405929	0.281178	IDH1,IRS1	ADM,MTMR1
GO:0005996	monosaccharide metabolic process	BP	209	1	2	0.72833	0.253582	IRS1	HK2,TP53
GO:0008202	steroid metabolic process	BP	206	2	1	0.364236	0.619279	APOL1,APOL2	ADM
GO:0019318	hexose metabolic process	BP	193	1	2	0.69965	0.226077	IRS1	HK2,TP53
GO:0034249	negative regulation of cellular amide metabolic process	BP	184	1	0	0.682221	1	C8orf88
GO:0051054	positive regulation of DNA metabolic process	BP	174	0	2	1	0.193779		PARP1,ZCWPW1
GO:0006399	tRNA metabolic process	BP	174	1	0	0.661678	1	TRMT10C
GO:0072593	reactive oxygen species metabolic process	BP	164	1	2	0.639822	0.177045	ARF4	HK2,TP53
GO:0006643	membrane lipid metabolic process	BP	157	0	2	1	0.16548		ST8SIA4,PIGO
GO:0006006	glucose metabolic process	BP	157	1	2	0.623697	0.16548	IRS1	HK2,TP53
GO:0006109	regulation of carbohydrate metabolic process	BP	142	1	1	0.586696	0.485394	IRS1	TP53
GO:0042180	cellular ketone metabolic process	BP	142	1	1	0.586696	0.485394	IRS1	ADM
GO:0006575	cellular modified amino acid metabolic process	BP	140	3	0	0.0558415	1	IDH1,PCYOX1,CROT
GO:0034250	positive regulation of cellular amide metabolic process	BP	139	1	0	0.578875	1	TRMT10C
GO:0046488	phosphatidylinositol metabolic process	BP	135	2	2	0.202952	0.130186	PIK3C2A,IP6K2	MTMR1,PIGO
GO:0043112	receptor metabolic process	BP	124	0	1	1	0.439999		ADM
GO:0042445	hormone metabolic process	BP	123	0	1	1	0.437365		ADM
GO:0006665	sphingolipid metabolic process	BP	119	0	1	1	0.426703		ST8SIA4
GO:0010675	regulation of cellular carbohydrate metabolic process	BP	117	1	1	0.516861	0.421298	IRS1	TP53
GO:2000377	regulation of reactive oxygen species metabolic process	BP	114	1	2	0.507733	0.0985116	ARF4	HK2,TP53
GO:0042157	lipoprotein metabolic process	BP	111	3	1	0.0313989	0.404779	APOL1,APOL2,IRGM	PIGO
GO:0016125	sterol metabolic process	BP	111	2	0	0.150083	1	APOL1,APOL2
GO:1902652	secondary alcohol metabolic process	BP	109	3	0	0.0299783	1	IDH1,APOL1,APOL2
GO:0051053	negative regulation of DNA metabolic process	BP	104	1	2	0.476053	0.0843355	H1-1	PARP1,TP53
GO:0009132	nucleoside diphosphate metabolic process	BP	104	0	1	1	0.384917		HK2
GO:0033865	nucleoside bisphosphate metabolic process	BP	102	1	0	0.469479	1	CROT
GO:0033875	ribonucleoside bisphosphate metabolic process	BP	102	1	0	0.469479	1	CROT
GO:0034032	purine nucleoside bisphosphate metabolic process	BP	102	1	0	0.469479	1	CROT
GO:0008203	cholesterol metabolic process	BP	101	2	0	0.129009	1	APOL1,APOL2
GO:0009141	nucleoside triphosphate metabolic process	BP	98	0	1	1	0.367374		PARP1
GO:0010906	regulation of glucose metabolic process	BP	97	1	1	0.452684	0.364402	IRS1	TP53
GO:0062013	positive regulation of small molecule metabolic process	BP	96	1	1	0.449263	0.361417	IRS1	ADM
GO:0045834	positive regulation of lipid metabolic process	BP	95	1	1	0.44582	0.358418	IRS1	ADM
GO:0009185	ribonucleoside diphosphate metabolic process	BP	92	0	1	1	0.349337		HK2
GO:0019751	polyol metabolic process	BP	90	1	0	0.428284	1	IP6K2
GO:0009135	purine nucleoside diphosphate metabolic process	BP	89	0	1	1	0.340129		HK2
GO:0009179	purine ribonucleoside diphosphate metabolic process	BP	89	0	1	1	0.340129		HK2
GO:0006090	pyruvate metabolic process	BP	88	0	1	1	0.337031		HK2
GO:0006022	aminoglycan metabolic process	BP	88	0	1	1	0.337031		DSEL
GO:0005976	polysaccharide metabolic process	BP	86	1	0	0.41386	1	IRS1
GO:0120254	olefinic compound metabolic process	BP	85	0	1	1	0.327651		ADM
GO:0010565	regulation of cellular ketone metabolic process	BP	85	1	1	0.410199	0.327651	IRS1	ADM
GO:0030203	glycosaminoglycan metabolic process	BP	81	0	1	1	0.314941		DSEL
GO:0009308	amine metabolic process	BP	79	1	0	0.387747	1	PAOX
GO:0006672	ceramide metabolic process	BP	78	0	1	1	0.305253		ST8SIA4
GO:0046031	ADP metabolic process	BP	78	0	1	1	0.305253		HK2
GO:0009199	ribonucleoside triphosphate metabolic process	BP	78	0	1	1	0.305253		PARP1
GO:0044264	cellular polysaccharide metabolic process	BP	78	1	0	0.383924	1	IRS1
GO:0043648	dicarboxylic acid metabolic process	BP	78	1	0	0.383924	1	IDH1
GO:0009144	purine nucleoside triphosphate metabolic process	BP	77	0	1	1	0.301994		PARP1
GO:1903509	liposaccharide metabolic process	BP	76	0	2	1	0.0487132		ST8SIA4,PIGO
GO:0006664	glycolipid metabolic process	BP	75	0	2	1	0.0475712		ST8SIA4,PIGO
GO:0044106	cellular amine metabolic process	BP	75	1	0	0.372312	1	PAOX
GO:1903312	negative regulation of mRNA metabolic process	BP	75	1	0	0.372312	1	CDK9
GO:1903578	regulation of ATP metabolic process	BP	73	0	2	1	0.0453176		PARP1,TP53
GO:0034754	cellular hormone metabolic process	BP	72	0	1	1	0.285469		ADM
GO:0009205	purine ribonucleoside triphosphate metabolic process	BP	71	0	1	1	0.282118		PARP1
GO:0006720	isoprenoid metabolic process	BP	70	1	0	0.352475	1	ALDH3A2
GO:0006112	energy reserve metabolic process	BP	69	1	0	0.348434	1	IRS1
GO:0006576	cellular biogenic amine metabolic process	BP	68	1	0	0.344367	1	PAOX
GO:1901657	glycosyl compound metabolic process	BP	67	1	0	0.340276	1	PNP
GO:0062014	negative regulation of small molecule metabolic process	BP	66	0	2	1	0.037761		PARP1,TP53
GO:0009123	nucleoside monophosphate metabolic process	BP	65	1	0	0.332017	1	PNP
GO:0019218	regulation of steroid metabolic process	BP	64	0	1	1	0.258224		ADM
GO:0032963	collagen metabolic process	BP	63	0	1	1	0.254747		SERPINH1
GO:0005977	glycogen metabolic process	BP	62	1	0	0.319437	1	IRS1
GO:0006073	cellular glucan metabolic process	BP	62	1	0	0.319437	1	IRS1
GO:0044042	glucan metabolic process	BP	62	1	0	0.319437	1	IRS1
GO:0006140	regulation of nucleotide metabolic process	BP	61	0	1	1	0.247745		PARP1
GO:1900542	regulation of purine nucleotide metabolic process	BP	60	0	1	1	0.24422		PARP1
GO:1903510	mucopolysaccharide metabolic process	BP	60	0	1	1	0.24422		DSEL
GO:0019217	regulation of fatty acid metabolic process	BP	59	1	0	0.306622	1	IRS1
GO:0034308	primary alcohol metabolic process	BP	59	1	0	0.306622	1	ALDH3A2
GO:2001057	reactive nitrogen species metabolic process	BP	57	1	0	0.297946	1	CD47
GO:0046209	nitric oxide metabolic process	BP	56	1	0	0.293568	1	CD47
GO:0006029	proteoglycan metabolic process	BP	54	1	1	0.284731	0.222722	EXTL2	DSEL
GO:0045913	positive regulation of carbohydrate metabolic process	BP	53	1	0	0.280271	1	IRS1
GO:0006721	terpenoid metabolic process	BP	52	1	0	0.275784	1	ALDH3A2
GO:0009116	nucleoside metabolic process	BP	50	1	0	0.266726	1	PNP
GO:0009161	ribonucleoside monophosphate metabolic process	BP	50	1	0	0.266726	1	PNP
GO:0006749	glutathione metabolic process	BP	50	1	0	0.266726	1	IDH1
GO:2000379	positive regulation of reactive oxygen species metabolic process	BP	49	0	1	1	0.204348		TP53
GO:0000959	mitochondrial RNA metabolic process	BP	48	2	0	0.0354416	1	TRMT10C,MTERF2
GO:0016101	diterpenoid metabolic process	BP	46	1	0	0.248273	1	ALDH3A2
GO:1903018	regulation of glycoprotein metabolic process	BP	44	1	0	0.238875	1	RAB1A
GO:0006081	cellular aldehyde metabolic process	BP	43	2	0	0.0289399	1	ALDH3A2,IDH1
GO:0080164	regulation of nitric oxide metabolic process	BP	43	1	0	0.234132	1	CD47
GO:0043647	inositol phosphate metabolic process	BP	42	1	0	0.22936	1	IP6K2
GO:0045912	negative regulation of carbohydrate metabolic process	BP	41	0	1	1	0.174053		TP53
GO:0006687	glycosphingolipid metabolic process	BP	40	0	1	1	0.170187		ST8SIA4
GO:0010676	positive regulation of cellular carbohydrate metabolic process	BP	40	1	0	0.219728	1	IRS1
GO:2000378	negative regulation of reactive oxygen species metabolic process	BP	39	0	2	1	0.0141339		HK2,TP53
GO:0009126	purine nucleoside monophosphate metabolic process	BP	38	1	0	0.209976	1	PNP
GO:0009262	deoxyribonucleotide metabolic process	BP	38	1	0	0.209976	1	PNP
GO:0006040	amino sugar metabolic process	BP	37	2	0	0.0218593	1	EXTL2,OGA
GO:0009311	oligosaccharide metabolic process	BP	37	0	1	1	0.158482		ST8SIA4
GO:0019692	deoxyribose phosphate metabolic process	BP	36	1	0	0.200104	1	PNP
GO:0032881	regulation of polysaccharide metabolic process	BP	36	1	0	0.200104	1	IRS1
GO:0009167	purine ribonucleoside monophosphate metabolic process	BP	35	1	0	0.195122	1	PNP
GO:0009394	2'-deoxyribonucleotide metabolic process	BP	34	1	0	0.19011	1	PNP
GO:0009225	nucleotide-sugar metabolic process	BP	34	1	0	0.19011	1	EXTL2
GO:0010907	positive regulation of glucose metabolic process	BP	32	1	0	0.179992	1	IRS1
GO:0070873	regulation of glycogen metabolic process	BP	31	1	0	0.174886	1	IRS1
GO:0046473	phosphatidic acid metabolic process	BP	31	1	0	0.174886	1	ABHD8
GO:0006739	NADP metabolic process	BP	29	1	2	0.16458	0.00797912	IDH1	TP53,KCNAB2
GO:0006505	GPI anchor metabolic process	BP	29	0	1	1	0.126465		PIGO
GO:0072524	pyridine-containing compound metabolic process	BP	29	1	0	0.16458	1	PNP
GO:0006734	NADH metabolic process	BP	27	0	2	1	0.00693966		HK2,TP53
GO:0019674	NAD metabolic process	BP	27	0	2	1	0.00693966		HK2,TP53
GO:1903725	regulation of phospholipid metabolic process	BP	27	1	1	0.154146	0.118274	IDH1	MTMR1
GO:0032350	regulation of hormone metabolic process	BP	26	0	1	1	0.114151		ADM
GO:0009119	ribonucleoside metabolic process	BP	26	1	0	0.148881	1	PNP
GO:0030201	heparan sulfate proteoglycan metabolic process	BP	25	1	0	0.143584	1	EXTL2
GO:1903579	negative regulation of ATP metabolic process	BP	24	0	2	1	0.00550613		PARP1,TP53
GO:0050654	chondroitin sulfate proteoglycan metabolic process	BP	24	0	1	1	0.105847		DSEL
GO:1903020	positive regulation of glycoprotein metabolic process	BP	24	1	0	0.138254	1	RAB1A
GO:1901071	glucosamine-containing compound metabolic process	BP	23	2	0	0.00878127	1	EXTL2,OGA
GO:0045923	positive regulation of fatty acid metabolic process	BP	23	1	0	0.132891	1	IRS1
GO:0043094	cellular metabolic compound salvage	BP	22	1	0	0.127495	1	PNP
GO:0042278	purine nucleoside metabolic process	BP	21	1	0	0.122065	1	PNP
GO:0030204	chondroitin sulfate metabolic process	BP	20	0	1	1	0.0890072		DSEL
GO:0051156	glucose 6-phosphate metabolic process	BP	19	0	2	1	0.003463		HK2,TP53
GO:0001573	ganglioside metabolic process	BP	19	0	1	1	0.0847486		ST8SIA4
GO:0008207	C21-steroid hormone metabolic process	BP	19	0	1	1	0.0847486		ADM
GO:0033238	regulation of cellular amine metabolic process	BP	19	1	0	0.111106	1	PAOX
GO:0006044	N-acetylglucosamine metabolic process	BP	18	2	0	0.00541798	1	EXTL2,OGA
GO:0009081	branched-chain amino acid metabolic process	BP	18	0	1	1	0.0804704		BCAT1
GO:0008209	androgen metabolic process	BP	18	0	1	1	0.0804704		ADM
GO:0015936	coenzyme A metabolic process	BP	18	1	0	0.105576	1	CROT
GO:0045940	positive regulation of steroid metabolic process	BP	17	0	1	1	0.0761725		ADM
GO:0009162	deoxyribonucleoside monophosphate metabolic process	BP	17	1	0	0.100012	1	PNP
GO:0046128	purine ribonucleoside metabolic process	BP	17	1	0	0.100012	1	PNP
GO:0006595	polyamine metabolic process	BP	16	1	0	0.0944129	1	PAOX
GO:0006103	2-oxoglutarate metabolic process	BP	16	1	0	0.0944129	1	IDH1
GO:0045980	negative regulation of nucleotide metabolic process	BP	15	0	1	1	0.0675171		PARP1
GO:0046040	IMP metabolic process	BP	15	1	0	0.0887799	1	PNP
GO:0070875	positive regulation of glycogen metabolic process	BP	15	1	0	0.0887799	1	IRS1
GO:0006089	lactate metabolic process	BP	14	0	1	1	0.0631594		TP53
GO:1900543	negative regulation of purine nucleotide metabolic process	BP	14	0	1	1	0.0631594		PARP1
GO:0072350	tricarboxylic acid metabolic process	BP	14	1	0	0.0831121	1	IDH1
GO:0009151	purine deoxyribonucleotide metabolic process	BP	14	1	0	0.0831121	1	PNP
GO:0006577	amino-acid betaine metabolic process	BP	13	1	0	0.0774094	1	CROT
GO:0032042	mitochondrial DNA metabolic process	BP	12	0	2	1	0.00136505		PARP1,TP53
GO:0051791	medium-chain fatty acid metabolic process	BP	12	1	0	0.0716716	1	CROT
GO:0009437	carnitine metabolic process	BP	11	1	0	0.0658985	1	CROT
GO:0042448	progesterone metabolic process	BP	10	0	1	1	0.0455269		ADM
GO:0006551	leucine metabolic process	BP	9	0	1	1	0.0410679		BCAT1
GO:0006002	fructose 6-phosphate metabolic process	BP	9	0	1	1	0.0410679		HK2
GO:0050655	dermatan sulfate proteoglycan metabolic process	BP	9	0	1	1	0.0410679		DSEL
GO:0009120	deoxyribonucleoside metabolic process	BP	9	1	0	0.0542454	1	PNP
GO:0032352	positive regulation of hormone metabolic process	BP	8	0	1	1	0.0365882		ADM
GO:0006573	valine metabolic process	BP	8	0	1	1	0.0365882		BCAT1
GO:0008216	spermidine metabolic process	BP	8	1	0	0.048365	1	PAOX
GO:0009170	purine deoxyribonucleoside monophosphate metabolic process	BP	7	1	0	0.0424484	1	PNP
GO:0009445	putrescine metabolic process	BP	7	1	0	0.0424484	1	PAOX
GO:0030205	dermatan sulfate metabolic process	BP	6	0	1	1	0.027567		DSEL
GO:0006102	isocitrate metabolic process	BP	6	1	0	0.0364954	1	IDH1
GO:0046487	glyoxylate metabolic process	BP	6	1	0	0.0364954	1	IDH1
GO:0046415	urate metabolic process	BP	6	1	0	0.0364954	1	PNP
GO:1902688	regulation of NAD metabolic process	BP	5	0	1	1	0.0230251		TP53
GO:0033240	positive regulation of cellular amine metabolic process	BP	5	1	0	0.0305058	1	PAOX
GO:0000255	allantoin metabolic process	BP	5	1	0	0.0305058	1	PNP
GO:0008215	spermine metabolic process	BP	5	1	0	0.0305058	1	PAOX
GO:1902031	regulation of NADP metabolic process	BP	4	0	1	1	0.0184624		TP53
GO:0046053	dAMP metabolic process	BP	4	1	0	0.0244792	1	PNP
GO:0046102	inosine metabolic process	BP	4	1	0	0.0244792	1	PNP
GO:1902689	negative regulation of NAD metabolic process	BP	3	0	1	1	0.0138785		TP53
GO:0046122	purine deoxyribonucleoside metabolic process	BP	3	1	0	0.0184156	1	PNP
GO:0046090	deoxyadenosine metabolic process	BP	2	1	0	0.0123147	1	PNP
GO:0033306	phytol metabolic process	BP	2	1	0	0.0123147	1	ALDH3A2
GO:1903173	fatty alcohol metabolic process	BP	2	1	0	0.0123147	1	ALDH3A2
GO:0019276	UDP-N-acetylgalactosamine metabolic process	BP	2	1	0	0.0123147	1	EXTL2
GO:0030329	prenylcysteine metabolic process	BP	2	1	0	0.0123147	1	PCYOX1
GO:0046458	hexadecanal metabolic process	BP	1	1	0	0.00617624	1	ALDH3A2
GO:0046094	deoxyinosine metabolic process	BP	1	1	0	0.00617624	1	PNP
GO:0046495	nicotinamide riboside metabolic process	BP	1	1	0	0.00617624	1	PNP
GO:0070637	pyridine nucleoside metabolic process	BP	1	1	0	0.00617624	1	PNP

## Sheet: ColumnDescriptions
Column	Description
GO_Term	The official GO identifier
Description	Short description of the GO term
Ont	The type of GO term. MF (Molecular Function), BP (Biological Process) or CC (Cellular Component)
GenesTotal	The total number of genes annotated with the GO term
GenesSigUp	The number of significanly up-regulated genes annotated with the GO term
GenesSigDown	The number of significanly down-regulated genes annotated with the GO term
pValueUp	The p-value of the GO term enrichment, as calculated by goana.
pValueDown	The p-value of the GO term depletion, as calculated by goana.
SymbolsSigUp	All gene symbols of significantly up-regulated genes, which are annotated with the given GO term.
SymbolsSigDown	All gene symbols of significantly down-regulated genes, which are annotated with the given GO term.
