# Supplementary material for: Unspecific CTL Killing Is Enhanced by High Glucose via TNF-Related Apoptosis-Inducing Ligand
Source: Front Immunol. 2022 Feb 21;13:831680. doi: 10.3389/fimmu.2022.831680 (PMC8899024; doi:10.3389/fimmu.2022.831680)
Supplement: Supplementary file 4 [file Table_3.xlsx]

## Sheet: ROS
GO_Term	Description	Ontology	GenesTotal	GenesSigUp	GenesSigDown	pValueUp	pValueDown	SymbolsSigUp	SymbolsSigDown
GO:2000378	negative regulation of reactive oxygen species metabolic process	BP	39	0	2	1	0.0141339		HK2,TP53
GO:2000377	regulation of reactive oxygen species metabolic process	BP	114	1	2	0.507733	0.0985116	ARF4	HK2,TP53
GO:0072593	reactive oxygen species metabolic process	BP	164	1	2	0.639822	0.177045	ARF4	HK2,TP53
GO:2000379	positive regulation of reactive oxygen species metabolic process	BP	49	0	1	1	0.204348		TP53
GO:2001057	reactive nitrogen species metabolic process	BP	57	1	0	0.297946	1	CD47
GO:0034614	cellular response to reactive oxygen species	BP	128	0	1	1	0.450417		MAPK7
GO:0000302	response to reactive oxygen species	BP	184	1	1	0.682221	0.577671	TXNIP	MAPK7

## Sheet: ColumnDescriptions
Column	Description
GO_Term	The official GO identifier
Description	Short description of the GO term
Ont	The type of GO term. MF (Molecular Function), BP (Biological Process) or CC (Cellular Component)
GenesTotal	The total number of genes annotated with the GO term
GenesSigUp	The number of significanly up-regulated genes annotated with the GO term
GenesSigDown	The number of significanly down-regulated genes annotated with the GO term
pValueUp	The p-value of the GO term enrichment, as calculated by goana.
pValueDown	The p-value of the GO term depletion, as calculated by goana.
SymbolsSigUp	All gene symbols of significantly up-regulated genes, which are annotated with the given GO term.
SymbolsSigDown	All gene symbols of significantly down-regulated genes, which are annotated with the given GO term.
