# Supplementary material for: Unspecific CTL Killing Is Enhanced by High Glucose via TNF-Related Apoptosis-Inducing Ligand
Source: Front Immunol. 2022 Feb 21;13:831680. doi: 10.3389/fimmu.2022.831680 (PMC8899024; doi:10.3389/fimmu.2022.831680)
Supplement: Supplementary file 5 [file Table_4.xlsx]

## Sheet: Pathways
PathwayID	PathwayName	GenesTotal	GenesSigUp	GenesSigDown	pValueUp	pValueDown	SymbolsSigUp	SymbolsSigDown
path:hsa01100	Metabolic pathways	1203	7	4	0.61361	0.819493	GALNT6,EXTL2,ALDH3A2,C1GALT1C1,IDH1,PNP,PIK3C2A	HK2,BCAT1,PIGO,MTMR1
path:hsa05168	Herpes simplex virus 1 infection	443	4	3	0.289057	0.33954	APAF1,IRF3,ZNF224,ZNF682	ZNF460,TP53,ZNF333
path:hsa05200	Pathways in cancer	400	3	2	0.446399	0.558132	GNG10,APAF1,ITGA6	DVL1,TP53
path:hsa05022	Pathways of neurodegeneration - multiple diseases	392	3	1	0.433433	0.842444	APAF1,RAB1A,TUBA4A	DVL1
path:hsa05010	Alzheimer disease	326	3	1	0.323559	0.784276	APAF1,IRS1,TUBA4A	DVL1
path:hsa05014	Amyotrophic lateral sclerosis	315	3	1	0.305061	0.772705	APAF1,RAB1A,TUBA4A	TP53
path:hsa05016	Huntington disease	265	3	1	0.222425	0.711903	AP2A2,APAF1,TUBA4A	TP53
path:hsa05165	Human papillomavirus infection	256	2	2	0.467746	0.334398	ITGA6,IRF3	DVL1,TP53
path:hsa04151	PI3K-Akt signaling pathway	245	4	2	0.0641484	0.315619	SGK3,GNG10,ITGA6,IRS1	MLST8,TP53
path:hsa05012	Parkinson disease	240	2	1	0.43476	0.675739	APAF1,TUBA4A	TP53
path:hsa05020	Prion disease	235	2	3	0.424232	0.0963213	APAF1,TUBA4A	HSPA1A,HSPA1B,HSPA6
path:hsa04144	Endocytosis	227	2	3	0.407185	0.0890289	AP2A2,ARF4	HSPA1A,HSPA1B,HSPA6
path:hsa05132	Salmonella infection	224	5	1	0.0123346	0.650278	PIK3C2A,DYNLT3,DYNLT1,TUBA4A,TNFSF10	MYL5
path:hsa04010	MAPK signaling pathway	223	0	5	1	0.0038099		HSPA1A,HSPA1B,HSPA6,MAPK7,TP53
path:hsa05131	Shigellosis	215	1	3	0.736118	0.0785567	IRF3	HK2,MYL5,TP53
path:hsa04714	Thermogenesis	207	0	1	1	0.621063		MLST8
path:hsa05166	Human T-cell leukemia virus 1 infection	205	0	1	1	0.617471		TP53
path:hsa05170	Human immunodeficiency virus 1 infection	185	2	0	0.314361	1	GNG10,IRF3
path:hsa05203	Viral carcinogenesis	184	1	1	0.679891	0.577669	IRF3	TP53
path:hsa05163	Human cytomegalovirus infection	183	2	1	0.309839	0.575675	GNG10,IRF3	TP53
path:hsa04060	Cytokine-cytokine receptor interaction	182	2	1	0.307576	0.573672	LIF,TNFSF10	TNFRSF25
path:hsa05169	Epstein-Barr virus infection	182	2	1	0.307576	0.573672	APAF1,IRF3	TP53
path:hsa05171	Coronavirus disease - COVID-19	180	1	0	0.671821	1	IRF3
path:hsa05417	Lipid and atherosclerosis	173	3	4	0.090503	0.00861045	APAF1,IRF3,TNFSF10	HSPA1A,HSPA1B,HSPA6,TP53
path:hsa05415	Diabetic cardiomyopathy	172	1	1	0.655072	0.553118	IRS1	PARP1
path:hsa04014	Ras signaling pathway	165	1	1	0.639724	0.538151	GNG10	RASA4B
path:hsa05130	Pathogenic Escherichia coli infection	162	3	0	0.0777972	1	RAB1A,TUBA4A,TNFSF10
path:hsa04141	Protein processing in endoplasmic reticulum	160	1	4	0.628349	0.00657175	SAR1A	HSPA1A,HSPA1B,HSPA6,DNAJB1
path:hsa04810	Regulation of actin cytoskeleton	160	2	1	0.257576	0.527158	ABI2,ITGA6	MYL5
path:hsa05167	Kaposi sarcoma-associated herpesvirus infection	160	2	1	0.257576	0.527158	GNG10,IRF3	TP53
path:hsa05034	Alcoholism	156	1	0	0.618994	1	GNG10
path:hsa04062	Chemokine signaling pathway	153	1	0	0.611824	1	GNG10
path:hsa04613	Neutrophil extracellular trap formation	153	1	0	0.611824	1	PADI4
path:hsa04080	Neuroactive ligand-receptor interaction	151	2	1	0.237126	0.506717	RLN1,RLN2	ADM
path:hsa05205	Proteoglycans in cancer	151	0	1	1	0.506717		TP53
path:hsa04510	Focal adhesion	149	1	1	0.602057	0.502057	ITGA6	MYL5
path:hsa05202	Transcriptional misregulation in cancer	146	1	1	0.594572	0.494986	CDK9	TP53
path:hsa05206	MicroRNAs in cancer	143	2	3	0.219033	0.0289857	IRS1,RECK	MDM4,MAPK7,TP53
path:hsa04218	Cellular senescence	141	0	2	1	0.139674		HIPK2,TP53
path:hsa04621	NOD-like receptor signaling pathway	139	3	0	0.0540793	1	TXNIP,PYDC1,IRF3
path:hsa05161	Hepatitis B	139	3	1	0.0540793	0.478099	APAF1,IRF3,CASP10	TP53
path:hsa05152	Tuberculosis	139	2	0	0.210033	1	APAF1,CASP10
path:hsa05164	Influenza A	138	3	1	0.0531408	0.475642	APAF1,IRF3,TNFSF10	DNAJB1
path:hsa05225	Hepatocellular carcinoma	138	0	2	1	0.134932		DVL1,TP53
path:hsa04932	Non-alcoholic fatty liver disease	138	1	1	0.573924	0.475642	IRS1	MLXIP
path:hsa04150	mTOR signaling pathway	133	1	2	0.560494	0.127116	IRS1	DVL1,MLST8
path:hsa04140	Autophagy - animal	133	2	1	0.196611	0.463182	IRS1,RAB1A	MLST8
path:hsa03040	Spliceosome	132	0	3	1	0.0235918		HSPA1A,HSPA1B,HSPA6
path:hsa04217	Necroptosis	132	1	1	0.557758	0.460655	TNFSF10	PARP1
path:hsa04530	Tight junction	127	1	0	0.543823	1	TUBA4A
path:hsa04210	Apoptosis	126	4	2	0.00756357	0.116369	APAF1,TUBA4A,CASP10,TNFSF10	PARP1,TP53
path:hsa05160	Hepatitis C	126	2	1	0.181103	0.445246	APAF1,IRF3	TP53
path:hsa04142	Lysosome	123	0	1	1	0.437379		GNPTAB
path:hsa05135	Yersinia infection	123	1	0	0.532363	1	IRF3
path:hsa01240	Biosynthesis of cofactors	121	1	1	0.526526	0.432073	ALDH3A2	BCAT1
path:hsa04110	Cell cycle	121	0	1	1	0.432073		TP53
path:hsa04910	Insulin signaling pathway	121	1	1	0.526526	0.432073	IRS1	HK2
path:hsa04022	cGMP-PKG signaling pathway	120	1	1	0.523581	0.429402	IRS1	GTF2IRD1
path:hsa05162	Measles	118	2	4	0.163632	0.00222009	APAF1,IRF3	HSPA1A,HSPA1B,HSPA6,TP53
path:hsa04360	Axon guidance	118	0	1	1	0.424022		MYL5
path:hsa04145	Phagosome	117	1	0	0.514636	1	TUBA4A
path:hsa04068	FoxO signaling pathway	115	3	0	0.0338227	1	SGK3,IRS1,TNFSF10
path:hsa05418	Fluid shear stress and atherosclerosis	114	0	2	1	0.0985481		MAPK7,TP53
path:hsa04390	Hippo signaling pathway	114	0	1	1	0.413112		DVL1
path:hsa04630	JAK-STAT signaling pathway	114	1	0	0.505524	1	LIF
path:hsa04310	Wnt signaling pathway	111	0	2	1	0.0942256		DVL1,TP53
path:hsa04921	Oxytocin signaling pathway	111	0	1	1	0.404795		MAPK7
path:hsa04934	Cushing syndrome	108	0	2	1	0.0899608		DVL1,RASD1
path:hsa04722	Neurotrophin signaling pathway	106	1	2	0.480391	0.0871509	IRS1	MAPK7,TP53
path:hsa04071	Sphingolipid signaling pathway	106	0	1	1	0.390675		TP53
path:hsa05224	Breast cancer	105	0	2	1	0.0857562		DVL1,TP53
path:hsa05226	Gastric cancer	104	0	2	1	0.0843684		DVL1,TP53
path:hsa04371	Apelin signaling pathway	104	1	0	0.473912	1	GNG10
path:hsa04514	Cell adhesion molecules	103	2	0	0.131843	1	ITGA6,MPZL1
path:hsa04723	Retrograde endocannabinoid signaling	103	1	0	0.470643	1	GNG10
path:hsa05145	Toxoplasmosis	102	2	3	0.129779	0.0119318	IRGM,ITGA6	HSPA1A,HSPA1B,HSPA6
path:hsa04919	Thyroid hormone signaling pathway	102	0	1	1	0.379142		TP53
path:hsa04650	Natural killer cell mediated cytotoxicity	102	1	0	0.467354	1	TNFSF10
path:hsa04936	Alcoholic liver disease	101	2	0	0.127722	1	ALDH3A2,IRF3
path:hsa04728	Dopaminergic synapse	101	1	0	0.464044	1	GNG10
path:hsa04152	AMPK signaling pathway	100	1	0	0.460714	1	IRS1
path:hsa04915	Estrogen signaling pathway	99	0	3	1	0.0110082		HSPA1A,HSPA1B,HSPA6
path:hsa01200	Carbon metabolism	99	1	1	0.457364	0.37035	IDH1	HK2
path:hsa03013	Nucleocytoplasmic transport	99	1	0	0.457364	1	UPF2
path:hsa04668	TNF signaling pathway	98	2	0	0.121601	1	LIF,CASP10
path:hsa00230	Purine metabolism	98	1	0	0.453993	1	PNP
path:hsa04926	Relaxin signaling pathway	96	3	0	0.0212616	1	GNG10,RLN1,RLN2
path:hsa04270	Vascular smooth muscle contraction	96	0	1	1	0.361436		ADM
path:hsa04550	Signaling pathways regulating pluripotency of stem cells	94	1	1	0.4403	0.355424	LIF	DVL1
path:hsa04935	Growth hormone synthesis, secretion and action	94	1	0	0.4403	1	IRS1
path:hsa04931	Insulin resistance	90	2	1	0.105663	0.343232	OGA,IRS1	MLXIP
path:hsa04670	Leukocyte transendothelial migration	89	0	1	1	0.340148		MYL5
path:hsa04070	Phosphatidylinositol signaling system	88	2	1	0.101775	0.337051	IP6K2,PIK3C2A	MTMR1
path:hsa04064	NF-kappa B signaling pathway	88	0	1	1	0.337051		PARP1
path:hsa03015	mRNA surveillance pathway	87	1	1	0.415515	0.333939	UPF2	WDR33
path:hsa04066	HIF-1 signaling pathway	86	0	1	1	0.330812		HK2
path:hsa01522	Endocrine resistance	82	0	1	1	0.318161		TP53
path:hsa05215	Prostate cancer	81	0	1	1	0.314961		TP53
path:hsa04620	Toll-like receptor signaling pathway	79	1	0	0.385856	1	IRF3
path:hsa05210	Colorectal cancer	78	0	1	1	0.305273		TP53
path:hsa04725	Cholinergic synapse	78	1	0	0.382045	1	GNG10
path:hsa04211	Longevity regulating pathway	77	1	1	0.378211	0.302014	IRS1	TP53
path:hsa05222	Small cell lung cancer	76	2	1	0.0793728	0.298739	APAF1,ITGA6	TP53
path:hsa03018	RNA degradation	74	1	0	0.366567	1	BTG3
path:hsa04912	GnRH signaling pathway	73	0	1	1	0.288825		MAPK7
path:hsa04146	Peroxisome	72	3	0	0.00985952	1	PAOX,IDH1,CROT
path:hsa04916	Melanogenesis	72	0	1	1	0.28549		DVL1
path:hsa04640	Hematopoietic cell lineage	72	1	0	0.358684	1	ITGA6
path:hsa04724	Glutamatergic synapse	72	1	0	0.358684	1	GNG10
path:hsa04612	Antigen processing and presentation	71	0	3	1	0.00440053		HSPA1A,HSPA1B,HSPA6
path:hsa05212	Pancreatic cancer	71	0	1	1	0.282139		TP53
path:hsa05220	Chronic myeloid leukemia	71	0	1	1	0.282139		TP53
path:hsa04115	p53 signaling pathway	69	1	2	0.346678	0.040954	APAF1	MDM4,TP53
path:hsa04657	IL-17 signaling pathway	69	0	1	1	0.27539		MAPK7
path:hsa01524	Platinum drug resistance	68	3	1	0.00843219	0.271993	SLC31A1,APAF1,ATP7B	TP53
path:hsa00562	Inositol phosphate metabolism	67	1	1	0.338551	0.268579	PIK3C2A	MTMR1
path:hsa04061	Viral protein interaction with cytokine and cytokine receptor	66	1	0	0.33445	1	TNFSF10
path:hsa04726	Serotonergic synapse	66	1	0	0.33445	1	GNG10
path:hsa04137	Mitophagy - animal	65	0	1	1	0.261705		TP53
path:hsa05223	Non-small cell lung cancer	65	0	1	1	0.261705		TP53
path:hsa05214	Glioma	64	0	1	1	0.258244		TP53
path:hsa04713	Circadian entrainment	62	1	1	0.317791	0.251274	GNG10	RASD1
path:hsa05133	Pertussis	62	1	0	0.317791	1	IRF3
path:hsa05230	Central carbon metabolism in cancer	61	1	2	0.313563	0.0327115	IDH1	HK2,TP53
path:hsa01230	Biosynthesis of amino acids	61	1	1	0.313563	0.247765	IDH1	BCAT1
path:hsa04540	Gap junction	59	1	1	0.305027	0.240698	TUBA4A	MAPK7
path:hsa05100	Bacterial invasion of epithelial cells	59	1	0	0.305027	1	CD2AP
path:hsa05414	Dilated cardiomyopathy	58	1	0	0.30072	1	ITGA6
path:hsa04727	GABAergic synapse	57	1	0	0.296387	1	GNG10
path:hsa04920	Adipocytokine signaling pathway	57	1	0	0.296387	1	IRS1
path:hsa05410	Hypertrophic cardiomyopathy	57	1	0	0.296387	1	ITGA6
path:hsa00310	Lysine degradation	56	1	0	0.292027	1	ALDH3A2
path:hsa05032	Morphine addiction	56	1	0	0.292027	1	GNG10
path:hsa04721	Synaptic vesicle cycle	55	1	0	0.28764	1	AP2A2
path:hsa04213	Longevity regulating pathway - multiple species	54	1	3	0.283227	0.00202069	IRS1	HSPA1A,HSPA1B,HSPA6
path:hsa04512	ECM-receptor interaction	53	3	0	0.00421125	1	ITGA6,CD47,SV2A
path:hsa04622	RIG-I-like receptor signaling pathway	52	2	0	0.0405562	1	IRF3,CASP10
path:hsa05213	Endometrial cancer	52	0	1	1	0.215442		TP53
path:hsa04971	Gastric acid secretion	51	0	1	1	0.211767		KCNE2
path:hsa00010	Glycolysis / Gluconeogenesis	50	1	1	0.265299	0.208075	ALDH3A2	HK2
path:hsa05218	Melanoma	50	0	1	1	0.208075		TP53
path:hsa00240	Pyrimidine metabolism	50	1	0	0.265299	1	PNP
path:hsa04330	Notch signaling pathway	49	0	1	1	0.204366		DVL1
path:hsa00561	Glycerolipid metabolism	48	1	0	0.25617	1	ALDH3A2
path:hsa05134	Legionellosis	47	3	3	0.00299338	0.00135212	APAF1,SAR1A,RAB1A	HSPA1A,HSPA1B,HSPA6
path:hsa00520	Amino sugar and nucleotide sugar metabolism	47	0	1	1	0.196897		HK2
path:hsa00480	Glutathione metabolism	47	1	0	0.251563	1	IDH1
path:hsa04623	Cytosolic DNA-sensing pathway	46	1	0	0.246928	1	IRF3
path:hsa04978	Mineral absorption	44	2	2	0.029859	0.0177863	SLC31A1,ATP7B	MT1G,MT1X
path:hsa00280	Valine, leucine and isoleucine degradation	44	1	1	0.237573	0.185562	ALDH3A2	BCAT1
path:hsa05412	Arrhythmogenic right ventricular cardiomyopathy	44	1	0	0.237573	1	ITGA6
path:hsa05217	Basal cell carcinoma	41	0	2	1	0.0155559		DVL1,TP53
path:hsa00270	Cysteine and methionine metabolism	41	0	1	1	0.17407		BCAT1
path:hsa04961	Endocrine and other factor-regulated calcium reabsorption	41	1	0	0.223324	1	AP2A2
path:hsa03022	Basal transcription factors	40	0	1	1	0.170204		GTF2IRD1
path:hsa00330	Arginine and proline metabolism	38	1	0	0.208811	1	ALDH3A2
path:hsa04923	Regulation of lipolysis in adipocytes	38	1	0	0.208811	1	IRS1
path:hsa04216	Ferroptosis	37	0	1	1	0.158498		TP53
path:hsa04610	Complement and coagulation cascades	37	1	0	0.203913	1	PROCR
path:hsa01250	Biosynthesis of nucleotide sugars	36	0	1	1	0.15456		HK2
path:hsa00620	Pyruvate metabolism	35	1	0	0.194029	1	ALDH3A2
path:hsa00514	Other types of O-glycan biosynthesis	34	2	0	0.0184209	1	GALNT6,C1GALT1C1
path:hsa05216	Thyroid cancer	34	0	1	1	0.146629		TP53
path:hsa00071	Fatty acid degradation	34	1	0	0.189041	1	ALDH3A2
path:hsa03410	Base excision repair	33	0	1	1	0.142636		PARP1
path:hsa04930	Type II diabetes mellitus	33	1	1	0.184023	0.142636	IRS1	HK2
path:hsa05219	Bladder cancer	33	0	1	1	0.142636		TP53
path:hsa04130	SNARE interactions in vesicular transport	32	0	1	1	0.138624		USE1
path:hsa04136	Autophagy - other	31	0	1	1	0.134594		MLST8
path:hsa00380	Tryptophan metabolism	31	1	0	0.173894	1	ALDH3A2
path:hsa04973	Carbohydrate digestion and absorption	29	0	1	1	0.126479		HK2
path:hsa00051	Fructose and mannose metabolism	28	0	1	1	0.122393		HK2
path:hsa00020	Citrate cycle (TCA cycle)	28	1	0	0.158467	1	IDH1
path:hsa04960	Aldosterone-regulated sodium reabsorption	28	1	0	0.158467	1	IRS1
path:hsa00760	Nicotinate and nicotinamide metabolism	27	1	0	0.153261	1	PNP
path:hsa04215	Apoptosis - multiple species	27	1	0	0.153261	1	APAF1
path:hsa05143	African trypanosomiasis	27	1	0	0.153261	1	APOL1
path:hsa00410	beta-Alanine metabolism	26	1	0	0.148024	1	ALDH3A2
path:hsa00563	Glycosylphosphatidylinositol (GPI)-anchor biosynthesis	25	0	1	1	0.110021		PIGO
path:hsa00052	Galactose metabolism	23	0	1	1	0.101678		HK2
path:hsa00500	Starch and sucrose metabolism	23	0	1	1	0.101678		HK2
path:hsa00512	Mucin type O-glycan biosynthesis	20	2	0	0.00659586	1	GALNT6,C1GALT1C1
path:hsa00900	Terpenoid backbone biosynthesis	20	1	0	0.115919	1	PCYOX1
path:hsa00770	Pantothenate and CoA biosynthesis	18	1	1	0.104953	0.0804802	ALDH3A2	BCAT1
path:hsa00340	Histidine metabolism	16	1	0	0.0938524	1	ALDH3A2
path:hsa00534	Glycosaminoglycan biosynthesis - heparan sulfate / heparin	16	1	0	0.0938524	1	EXTL2
path:hsa01210	2-Oxocarboxylic acid metabolism	15	1	1	0.0882512	0.0675255	IDH1	BCAT1
path:hsa00053	Ascorbate and aldarate metabolism	12	1	0	0.071241	1	ALDH3A2
path:hsa00524	Neomycin, kanamycin and gentamicin biosynthesis	4	0	1	1	0.0184649		HK2
path:hsa00290	Valine, leucine and isoleucine biosynthesis	3	0	1	1	0.0138805		BCAT1

## Sheet: ColumnDescriptions
Column	Desciption
PathwayID	KEGG pathway identifier
PathwayName	Short description of the pathway
GenesTotal	The total number of genes annotated with the GO term
GenesSigUp	The number of significanly up-regulated genes annotated with the GO term
GenesSigDown	The number of significanly down-regulated genes annotated with the GO term
pValueUp	The p-value of the GO term enrichment, as calculated by goana.
pValueDown	The p-value of the GO term depletion, as calculated by goana.
SymbolsSigUp	All gene symbols of significantly up-regulated genes, which are annotated with the given GO term.
SymbolsSigDown	All gene symbols of significantly down-regulated genes, which are annotated with the given GO term.
